# Supplementary material for: Functional Analysis of H+-Pumping Membrane-Bound Pyrophosphatase, ADP-Glucose Synthase, and Pyruvate Phosphate Dikinase as Pyrophosphate Sources in Clostridium thermocellum
Source: Appl Environ Microbiol. 2022 Feb 22;88(4):e01857-21. doi: 10.1128/aem.01857-21 (PMC8863071; doi:10.1128/aem.01857-21)
Supplement: Supplemental file 1 — File S1. Download aem.01857-21-s0001.xlsx, XLSX file, 0.03 MB [file aem.01857-21-s0001.xlsx]

## Sheet: Cycle
Cycle ID	Ppase (TRUE/FALSE)	ADP-glucose synthase (TRUE/FALSE)	Acetyl-CoA synthetase (TRUE/FALSE)	PPDK (TRUE/FALSE)	GTP pyrophosphorylase (TRUE/FALSE)	dGTP pyrophosphorylase (TRUE/FALSE)	UTP pyrophosphorylase (TRUE/FALSE)	3-isopropenyl-6-oxoheptanoate:CoA ligase (AMP-forming)	Cycle	Names	Formulas	GPRs	Net Conversion
1	TRUE	FALSE	FALSE	FALSE	FALSE	FALSE	FALSE	FALSE	ATPS|PPA	ATPase|Inorganic diphosphatase	(1) h2o_c + (1) h_c + (1) atp_c <=> (1) pi_c + (2) h_e + (1) adp_c|(2) pi_c + (2) h_e <=> (1) h2o_c + (1) ppi_c + (1) h_c	(( CLO1313_RS14915 & CLO1313_RS14920 & CLO1313_RS14925 & CLO1313_RS14930 & CLO1313_RS14935 & CLO1313_RS14940 & CLO1313_RS14945 & CLO1313_RS14950 ) | ( CLO1313_RS00975 & CLO1313_RS00980 & CLO1313_RS00985 & CLO1313_RS00990 & CLO1313_RS00995 & CLO1313_RS01000 ))|CLO1313_RS04240	(1) atp + (1) pi <=> (1) adp + (1) ppi
2	FALSE	TRUE	FALSE	FALSE	FALSE	FALSE	FALSE	FALSE	GLCP|GLCS1|GLGC	Glycogen phosphorylase|Glycogen synthase (ADPGlc)|Glucose-1-phosphate adenylyltransferase	(1) pi_c + (1) glycogen_c <=> (1) g1p_c|(1) adpglc_c <=> (1) adp_c + (1) glycogen_c|(1) atp_c + (1) g1p_c <=> (1) ppi_c + (1) adpglc_c	CLO1313_RS10720|( CLO1313_RS04975 | CLO1313_RS09855 )|( CLO1313_RS03710 | CLO1313_RS03715 | CLO1313_RS00770 )	(1) atp + (1) pi <=> (1) adp + (1) ppi
3	FALSE	FALSE	FALSE	FALSE	FALSE	FALSE	FALSE	TRUE	ADK1|IPOCOAL|IPOHCOAL	Adenylate kinase|(3R)-3-isopropenyl-6-oxoheptanoate:CoA ligase (ADP-forming)|(3R)-3-isopropenyl-6-oxoheptanoate:CoA ligase (AMP-forming)	(1) h_c + (1) atp_c + (1) amp_c <=> (2) adp_c|(1) atp_c + (1) coa_c + (1) 3ipro6oxhp_c <=> (1) pi_c + (1) adp_c + (1) 3ipro6oxhpcoa_c|(1) atp_c + (1) coa_c + (1) 3ipro6oxhp_c <=> (1) ppi_c + (1) h_c + (1) amp_c + (1) 3ipro6oxhpcoa_c	CLO1313_RS02365|( CLO1313_RS10635 | CLO1313_RS10090 | CLO1313_RS03505 | CLO1313_RS13085 )|( CLO1313_RS10635 | CLO1313_RS10090 | CLO1313_RS03505 | CLO1313_RS13085 )	(1) atp + (1) pi <=> (1) adp + (1) ppi
4	FALSE	FALSE	FALSE	FALSE	TRUE	FALSE	FALSE	FALSE	CYTDK2|GK1|NTD4|NTPP2	Cytidine kinase (GTP)|Guanylate kinase (GMP:ATP)|5-nucleotidase (CMP)|Nucleoside triphosphate pyrophosphorylase (gtp)	(1) gtp_c + (1) cytd_c <=> (1) h_c + (1) gdp_c + (1) cmp_c|(1) h_c + (1) atp_c + (1) gmp_c <=> (1) adp_c + (1) gdp_c|(1) h2o_c + (1) cmp_c <=> (1) pi_c + (1) cytd_c|(1) h2o_c + (1) gtp_c <=> (1) ppi_c + (2) h_c + (1) gmp_c	CLO1313_RS09560|CLO1313_RS04815|CLO1313_RS15375|( CLO1313_RS01245 | CLO1313_RS10355 | CLO1313_RS00435 )	(1) atp + (1) pi <=> (1) adp + (1) ppi
5	FALSE	FALSE	FALSE	FALSE	FALSE	TRUE	FALSE	FALSE	NTPP1|ATPM|DGK1|NDPK5	Nucleoside triphosphate pyrophosphorylase (dgtp)|ATP maintenance requirement|Deoxyguanylate kinase (dGMP:ATP)|Nucleoside-diphosphate kinase (ATP:dGDP)	(1) h2o_c + (1) dgtp_c <=> (1) ppi_c + (2) h_c + (1) dgmp_c|(1) h2o_c + (1) atp_c <=> (1) pi_c + (1) h_c + (1) adp_c|(1) h_c + (1) atp_c + (1) dgmp_c <=> (1) adp_c + (1) dgdp_c|(1) atp_c + (1) dgdp_c <=> (1) adp_c + (1) dgtp_c	CLO1313_RS01245|U|CLO1313_RS04815|CLO1313_RS07615	(1) atp + (1) pi <=> (1) adp + (1) ppi
6	FALSE	FALSE	FALSE	FALSE	TRUE	FALSE	FALSE	FALSE	GK1|NTD2|NTPP2|URIK2	Guanylate kinase (GMP:ATP)|5-nucleotidase (UMP)|Nucleoside triphosphate pyrophosphorylase (gtp)|Uridine kinase (GTP:Uridine)	(1) h_c + (1) atp_c + (1) gmp_c <=> (1) adp_c + (1) gdp_c|(1) h2o_c + (1) ump_c <=> (1) pi_c + (1) uri_c|(1) h2o_c + (1) gtp_c <=> (1) ppi_c + (2) h_c + (1) gmp_c|(1) gtp_c + (1) uri_c <=> (1) h_c + (1) ump_c + (1) gdp_c	CLO1313_RS04815|CLO1313_RS15375|( CLO1313_RS01245 | CLO1313_RS10355 | CLO1313_RS00435 )|CLO1313_RS09560	(1) atp + (1) pi <=> (1) adp + (1) ppi
7	FALSE	FALSE	FALSE	FALSE	FALSE	FALSE	TRUE	FALSE	NTD2|NTTP8|UMPK|UTUP	5-nucleotidase (UMP)|Uridine triphosphate pyrophosphohydrolase Pyrimidine metabolism EC:3.6.1.19|UMP kinase|UTP:uridine 5-phosphotransferase	(1) h2o_c + (1) ump_c <=> (1) pi_c + (1) uri_c|(1) h2o_c + (1) utp_c <=> (1) ppi_c + (2) h_c + (1) ump_c|(1) h_c + (1) atp_c + (1) ump_c <=> (1) adp_c + (1) udp_c|(1) utp_c + (1) uri_c <=> (1) h_c + (1) udp_c + (1) ump_c	CLO1313_RS15375|( CLO1313_RS01245 | CLO1313_RS00435 | CLO1313_RS10355 )|( CLO1313_RS07635 | CLO1313_RS06160 )|CLO1313_RS09560	(1) atp + (1) pi <=> (1) adp + (1) ppi
8	FALSE	FALSE	FALSE	FALSE	TRUE	FALSE	FALSE	FALSE	ATPM|GK1|NDPK1|NTPP2	ATP maintenance requirement|Guanylate kinase (GMP:ATP)|Nucleoside-diphosphate kinase (ATP:GDP)|Nucleoside triphosphate pyrophosphorylase (gtp)	(1) h2o_c + (1) atp_c <=> (1) pi_c + (1) h_c + (1) adp_c|(1) h_c + (1) atp_c + (1) gmp_c <=> (1) adp_c + (1) gdp_c|(1) atp_c + (1) gdp_c <=> (1) adp_c + (1) gtp_c|(1) h2o_c + (1) gtp_c <=> (1) ppi_c + (2) h_c + (1) gmp_c	U|CLO1313_RS04815|CLO1313_RS07615|( CLO1313_RS01245 | CLO1313_RS10355 | CLO1313_RS00435 )	(1) atp + (1) pi <=> (1) adp + (1) ppi
9	TRUE	FALSE	FALSE	FALSE	FALSE	FALSE	FALSE	FALSE	ATPM|PPA	ATP maintenance requirement|Inorganic diphosphatase	(1) h2o_c + (1) atp_c <=> (1) pi_c + (1) h_c + (1) adp_c|(2) pi_c + (2) h_e <=> (1) h2o_c + (1) ppi_c + (1) h_c	U|CLO1313_RS04240	(1) atp + (1) pi <=> (1) adp + (1) ppi
10	TRUE	FALSE	FALSE	FALSE	FALSE	FALSE	FALSE	FALSE	PIabc|PIt|PPA	Phosphate transport via ABC system|inorganic phosphate transporter|Inorganic diphosphatase	(1) h2o_c + (1) atp_c + (1) pi_e <=> (2) pi_c + (1) h_c + (1) adp_c|(1) h_e + (1) pi_e <=> (1) pi_c + (1) h_c|(2) pi_c + (2) h_e <=> (1) h2o_c + (1) ppi_c + (1) h_c	CLO1313_RS02830|CLO1313_RS02825|CLO1313_RS04240	(1) atp + (1) pi <=> (1) adp + (1) ppi
11	FALSE	FALSE	FALSE	FALSE	FALSE	TRUE	FALSE	FALSE	NTPP1|DGK1|DGTCY|NTD4	Nucleoside triphosphate pyrophosphorylase (dgtp)|Deoxyguanylate kinase (dGMP:ATP)|DGTP:cytidine 5-phosphotransferase|5-nucleotidase (CMP)	(1) h2o_c + (1) dgtp_c <=> (1) ppi_c + (2) h_c + (1) dgmp_c|(1) h_c + (1) atp_c + (1) dgmp_c <=> (1) adp_c + (1) dgdp_c|(1) cytd_c + (1) dgtp_c <=> (1) h_c + (1) cmp_c + (1) dgdp_c|(1) h2o_c + (1) cmp_c <=> (1) pi_c + (1) cytd_c	CLO1313_RS01245|CLO1313_RS04815|CLO1313_RS09560|CLO1313_RS15375	(1) atp + (1) pi <=> (1) adp + (1) ppi
12	FALSE	FALSE	FALSE	FALSE	FALSE	FALSE	TRUE	FALSE	NTD4|NTTP8|UMPK|UTCY	5-nucleotidase (CMP)|Uridine triphosphate pyrophosphohydrolase Pyrimidine metabolism EC:3.6.1.19|UMP kinase|UTP:cytidine 5-phosphotransferase	(1) h2o_c + (1) cmp_c <=> (1) pi_c + (1) cytd_c|(1) h2o_c + (1) utp_c <=> (1) ppi_c + (2) h_c + (1) ump_c|(1) h_c + (1) atp_c + (1) ump_c <=> (1) adp_c + (1) udp_c|(1) utp_c + (1) cytd_c <=> (1) h_c + (1) udp_c + (1) cmp_c	CLO1313_RS15375|( CLO1313_RS01245 | CLO1313_RS00435 | CLO1313_RS10355 )|( CLO1313_RS07635 | CLO1313_RS06160 )|CLO1313_RS09560	(1) atp + (1) pi <=> (1) adp + (1) ppi
13	TRUE	FALSE	FALSE	FALSE	FALSE	FALSE	FALSE	FALSE	ATPM|NA1abc|PPAna	ATP maintenance requirement|Sodium transport via ABC system|Inorganic diphosphatase (sodium translocating)	(1) h2o_c + (1) atp_c <=> (1) pi_c + (1) h_c + (1) adp_c|(1) h2o_c + (1) atp_c + (1) na1_e <=> (1) pi_c + (1) h_c + (1) adp_c + (1) na1_c|(2) pi_c + (1) h_c + (1) na1_e <=> (1) h2o_c + (1) ppi_c + (1) na1_c	U|( CLO1313_RS09225 | CLO1313_RS02620 )|CLO1313_RS04240	(1) atp + (1) pi <=> (1) adp + (1) ppi
14	FALSE	FALSE	FALSE	FALSE	FALSE	FALSE	TRUE	FALSE	ATPM|NDPK2|NTTP8|UMPK	ATP maintenance requirement|Nucleoside-diphosphate kinase (ATP:UDP)|Uridine triphosphate pyrophosphohydrolase Pyrimidine metabolism EC:3.6.1.19|UMP kinase	(1) h2o_c + (1) atp_c <=> (1) pi_c + (1) h_c + (1) adp_c|(1) atp_c + (1) udp_c <=> (1) adp_c + (1) utp_c|(1) h2o_c + (1) utp_c <=> (1) ppi_c + (2) h_c + (1) ump_c|(1) h_c + (1) atp_c + (1) ump_c <=> (1) adp_c + (1) udp_c	U|CLO1313_RS07615|( CLO1313_RS01245 | CLO1313_RS00435 | CLO1313_RS10355 )|( CLO1313_RS07635 | CLO1313_RS06160 )	(1) atp + (1) pi <=> (1) adp + (1) ppi
15	FALSE	FALSE	TRUE	FALSE	FALSE	FALSE	FALSE	FALSE	ACKr|ACS|ADK1|PTAr	Acetate kinase|Acetyl-CoA synthetase|Adenylate kinase|Phosphotransacetylase	(1) adp_c + (1) actp_c <=> (1) atp_c + (1) ac_c|(1) atp_c + (1) coa_c + (1) ac_c <=> (1) ppi_c + (1) h_c + (1) amp_c + (1) accoa_c|(1) h_c + (1) atp_c + (1) amp_c <=> (2) adp_c|(1) pi_c + (1) accoa_c <=> (1) coa_c + (1) actp_c	CLO1313_RS06035|CLO1313_RS08515|CLO1313_RS02365|CLO1313_RS06030	(1) atp + (1) pi <=> (1) adp + (1) ppi
16	FALSE	FALSE	FALSE	FALSE	FALSE	TRUE	FALSE	FALSE	NTPP1|DGK1|DGTUP|NTD2	Nucleoside triphosphate pyrophosphorylase (dgtp)|Deoxyguanylate kinase (dGMP:ATP)|DGTP:uridine 5-phosphotransferase|5-nucleotidase (UMP)	(1) h2o_c + (1) dgtp_c <=> (1) ppi_c + (2) h_c + (1) dgmp_c|(1) h_c + (1) atp_c + (1) dgmp_c <=> (1) adp_c + (1) dgdp_c|(1) uri_c + (1) dgtp_c <=> (1) h_c + (1) ump_c + (1) dgdp_c|(1) h2o_c + (1) ump_c <=> (1) pi_c + (1) uri_c	CLO1313_RS01245|CLO1313_RS04815|CLO1313_RS09560|CLO1313_RS15375	(1) atp + (1) pi <=> (1) adp + (1) ppi
17	FALSE	FALSE	FALSE	FALSE	FALSE	TRUE	FALSE	FALSE	NTPP1|DGK1|NDPK5|PIabc|PIt2	Nucleoside triphosphate pyrophosphorylase (dgtp)|Deoxyguanylate kinase (dGMP:ATP)|Nucleoside-diphosphate kinase (ATP:dGDP)|Phosphate transport via ABC system|inorganic phosphate transporter	(1) h2o_c + (1) dgtp_c <=> (1) ppi_c + (2) h_c + (1) dgmp_c|(1) h_c + (1) atp_c + (1) dgmp_c <=> (1) adp_c + (1) dgdp_c|(1) atp_c + (1) dgdp_c <=> (1) adp_c + (1) dgtp_c|(1) h2o_c + (1) atp_c + (1) pi_e <=> (2) pi_c + (1) h_c + (1) adp_c|(1) pi_e <=> (1) pi_c	CLO1313_RS01245|CLO1313_RS04815|CLO1313_RS07615|CLO1313_RS02830|CLO1313_RS02825	(1) atp + (1) pi <=> (1) adp + (1) ppi
18	FALSE	FALSE	FALSE	FALSE	TRUE	FALSE	FALSE	FALSE	GK1|NDPK1|NICRNS|NT5C|NTPP2	Guanylate kinase (GMP:ATP)|Nucleoside-diphosphate kinase (ATP:GDP)|Nicotinate D-ribonucleotide synthase (ATP)|5-nucleotidase|Nucleoside triphosphate pyrophosphorylase (gtp)	(1) h_c + (1) atp_c + (1) gmp_c <=> (1) adp_c + (1) gdp_c|(1) atp_c + (1) gdp_c <=> (1) adp_c + (1) gtp_c|(1) atp_c + (1) nicrns_c <=> (1) h_c + (1) adp_c + (1) nicrnt_c|(1) h2o_c + (1) nicrnt_c <=> (1) pi_c + (1) nicrns_c|(1) h2o_c + (1) gtp_c <=> (1) ppi_c + (2) h_c + (1) gmp_c	CLO1313_RS04815|CLO1313_RS07615|CLO1313_RS08400|CLO1313_RS15375|( CLO1313_RS01245 | CLO1313_RS10355 | CLO1313_RS00435 )	(1) atp + (1) pi <=> (1) adp + (1) ppi
19	FALSE	FALSE	FALSE	FALSE	FALSE	TRUE	FALSE	FALSE	NTPP1|DGK1|NDPK5|NICRNS|NT5C	Nucleoside triphosphate pyrophosphorylase (dgtp)|Deoxyguanylate kinase (dGMP:ATP)|Nucleoside-diphosphate kinase (ATP:dGDP)|Nicotinate D-ribonucleotide synthase (ATP)|5-nucleotidase	(1) h2o_c + (1) dgtp_c <=> (1) ppi_c + (2) h_c + (1) dgmp_c|(1) h_c + (1) atp_c + (1) dgmp_c <=> (1) adp_c + (1) dgdp_c|(1) atp_c + (1) dgdp_c <=> (1) adp_c + (1) dgtp_c|(1) atp_c + (1) nicrns_c <=> (1) h_c + (1) adp_c + (1) nicrnt_c|(1) h2o_c + (1) nicrnt_c <=> (1) pi_c + (1) nicrns_c	CLO1313_RS01245|CLO1313_RS04815|CLO1313_RS07615|CLO1313_RS08400|CLO1313_RS15375	(1) atp + (1) pi <=> (1) adp + (1) ppi
20	FALSE	FALSE	FALSE	FALSE	TRUE	FALSE	FALSE	FALSE	GK1|NDPK1|NTD2|NTPP2|URIK1	Guanylate kinase (GMP:ATP)|Nucleoside-diphosphate kinase (ATP:GDP)|5-nucleotidase (UMP)|Nucleoside triphosphate pyrophosphorylase (gtp)|Uridine kinase ATPUridine	(1) h_c + (1) atp_c + (1) gmp_c <=> (1) adp_c + (1) gdp_c|(1) atp_c + (1) gdp_c <=> (1) adp_c + (1) gtp_c|(1) h2o_c + (1) ump_c <=> (1) pi_c + (1) uri_c|(1) h2o_c + (1) gtp_c <=> (1) ppi_c + (2) h_c + (1) gmp_c|(1) atp_c + (1) uri_c <=> (1) h_c + (1) adp_c + (1) ump_c	CLO1313_RS04815|CLO1313_RS07615|CLO1313_RS15375|( CLO1313_RS01245 | CLO1313_RS10355 | CLO1313_RS00435 )|CLO1313_RS09560	(1) atp + (1) pi <=> (1) adp + (1) ppi
21	FALSE	FALSE	TRUE	FALSE	FALSE	FALSE	FALSE	FALSE	ACALD|ACS|ADK1|ALDD2x|ATPM	Acetaldehyde dehydrogenase (acetylating)|Acetyl-CoA synthetase|Adenylate kinase|Aldehyde dehydrogenase (acetaldehyde, NAD)|ATP maintenance requirement	(1) h_c + (1) nadh_c + (1) accoa_c <=> (1) nad_c + (1) coa_c + (1) acald_c|(1) atp_c + (1) coa_c + (1) ac_c <=> (1) ppi_c + (1) h_c + (1) amp_c + (1) accoa_c|(1) h_c + (1) atp_c + (1) amp_c <=> (2) adp_c|(1) h2o_c + (1) nad_c + (1) acald_c <=> (2) h_c + (1) nadh_c + (1) ac_c|(1) h2o_c + (1) atp_c <=> (1) pi_c + (1) h_c + (1) adp_c	( CLO1313_RS09095 | CLO1313_RS14795 )|CLO1313_RS08515|CLO1313_RS02365|CLO1313_RS14795|U	(1) atp + (1) pi <=> (1) adp + (1) ppi
22	TRUE	FALSE	FALSE	FALSE	FALSE	FALSE	FALSE	FALSE	PIabc|PIt|PIt2|PPA	Phosphate transport via ABC system|inorganic phosphate transporter|inorganic phosphate transporter|Inorganic diphosphatase	(1) h2o_c + (1) atp_c + (1) pi_e <=> (2) pi_c + (1) h_c + (1) adp_c|(1) h_e + (1) pi_e <=> (1) pi_c + (1) h_c|(1) pi_e <=> (1) pi_c|(2) pi_c + (2) h_e <=> (1) h2o_c + (1) ppi_c + (1) h_c	CLO1313_RS02830|CLO1313_RS02825|CLO1313_RS02825|CLO1313_RS04240	(1) atp + (1) pi <=> (1) adp + (1) ppi
23	TRUE	FALSE	FALSE	FALSE	FALSE	FALSE	FALSE	FALSE	NTD2|PPA|URIK1	5-nucleotidase (UMP)|Inorganic diphosphatase|Uridine kinase ATPUridine	(1) h2o_c + (1) ump_c <=> (1) pi_c + (1) uri_c|(2) pi_c + (2) h_e <=> (1) h2o_c + (1) ppi_c + (1) h_c|(1) atp_c + (1) uri_c <=> (1) h_c + (1) adp_c + (1) ump_c	CLO1313_RS15375|CLO1313_RS04240|CLO1313_RS09560	(1) atp + (1) pi <=> (1) adp + (1) ppi
24	TRUE	FALSE	FALSE	FALSE	FALSE	FALSE	FALSE	FALSE	PIabc|PIt|PNTOt2r|PNTOt2r2|PPA	Phosphate transport via ABC system|inorganic phosphate transporter|Pantothenate proton symporter|Pantothenate sodium symporter|Inorganic diphosphatase	(1) h2o_c + (1) atp_c + (1) pi_e <=> (2) pi_c + (1) h_c + (1) adp_c|(1) h_e + (1) pi_e <=> (1) pi_c + (1) h_c|(1) h_e + (1) pnto__R_e <=> (1) h_c + (1) pnto__R_c|(1) pnto__R_e <=> (1) pnto__R_c|(2) pi_c + (2) h_e <=> (1) h2o_c + (1) ppi_c + (1) h_c	CLO1313_RS02830|CLO1313_RS02825|U|U|CLO1313_RS04240	(1) atp + (1) pi <=> (1) adp + (1) ppi
25	FALSE	FALSE	FALSE	FALSE	TRUE	FALSE	FALSE	FALSE	GK1|NDPK1|NTPP2|PIabc|PIt2	Guanylate kinase (GMP:ATP)|Nucleoside-diphosphate kinase (ATP:GDP)|Nucleoside triphosphate pyrophosphorylase (gtp)|Phosphate transport via ABC system|inorganic phosphate transporter	(1) h_c + (1) atp_c + (1) gmp_c <=> (1) adp_c + (1) gdp_c|(1) atp_c + (1) gdp_c <=> (1) adp_c + (1) gtp_c|(1) h2o_c + (1) gtp_c <=> (1) ppi_c + (2) h_c + (1) gmp_c|(1) h2o_c + (1) atp_c + (1) pi_e <=> (2) pi_c + (1) h_c + (1) adp_c|(1) pi_e <=> (1) pi_c	CLO1313_RS04815|CLO1313_RS07615|( CLO1313_RS01245 | CLO1313_RS10355 | CLO1313_RS00435 )|CLO1313_RS02830|CLO1313_RS02825	(1) atp + (1) pi <=> (1) adp + (1) ppi
26	FALSE	FALSE	FALSE	FALSE	FALSE	TRUE	FALSE	FALSE	NTPP1|DGK1|NDPK5|NTD2|URIK1	Nucleoside triphosphate pyrophosphorylase (dgtp)|Deoxyguanylate kinase (dGMP:ATP)|Nucleoside-diphosphate kinase (ATP:dGDP)|5-nucleotidase (UMP)|Uridine kinase ATPUridine	(1) h2o_c + (1) dgtp_c <=> (1) ppi_c + (2) h_c + (1) dgmp_c|(1) h_c + (1) atp_c + (1) dgmp_c <=> (1) adp_c + (1) dgdp_c|(1) atp_c + (1) dgdp_c <=> (1) adp_c + (1) dgtp_c|(1) h2o_c + (1) ump_c <=> (1) pi_c + (1) uri_c|(1) atp_c + (1) uri_c <=> (1) h_c + (1) adp_c + (1) ump_c	CLO1313_RS01245|CLO1313_RS04815|CLO1313_RS07615|CLO1313_RS15375|CLO1313_RS09560	(1) atp + (1) pi <=> (1) adp + (1) ppi
27	FALSE	FALSE	FALSE	FALSE	TRUE	FALSE	FALSE	FALSE	ATPM|CYTDK1|CYTDK2|GK1|NTPP2	ATP maintenance requirement|ATP:cytidine 5-phosphotransferase|Cytidine kinase (GTP)|Guanylate kinase (GMP:ATP)|Nucleoside triphosphate pyrophosphorylase (gtp)	(1) h2o_c + (1) atp_c <=> (1) pi_c + (1) h_c + (1) adp_c|(1) atp_c + (1) cytd_c <=> (1) h_c + (1) adp_c + (1) cmp_c|(1) gtp_c + (1) cytd_c <=> (1) h_c + (1) gdp_c + (1) cmp_c|(1) h_c + (1) atp_c + (1) gmp_c <=> (1) adp_c + (1) gdp_c|(1) h2o_c + (1) gtp_c <=> (1) ppi_c + (2) h_c + (1) gmp_c	U|CLO1313_RS09560|CLO1313_RS09560|CLO1313_RS04815|( CLO1313_RS01245 | CLO1313_RS10355 | CLO1313_RS00435 )	(1) atp + (1) pi <=> (1) adp + (1) ppi
28	TRUE	FALSE	FALSE	FALSE	FALSE	FALSE	FALSE	FALSE	NICRNS|NT5C|PPA	Nicotinate D-ribonucleotide synthase (ATP)|5-nucleotidase|Inorganic diphosphatase	(1) atp_c + (1) nicrns_c <=> (1) h_c + (1) adp_c + (1) nicrnt_c|(1) h2o_c + (1) nicrnt_c <=> (1) pi_c + (1) nicrns_c|(2) pi_c + (2) h_e <=> (1) h2o_c + (1) ppi_c + (1) h_c	CLO1313_RS08400|CLO1313_RS15375|CLO1313_RS04240	(1) atp + (1) pi <=> (1) adp + (1) ppi
29	FALSE	FALSE	FALSE	FALSE	FALSE	FALSE	TRUE	FALSE	ATPM|NTTP8|PFK_2|PFK_5|UMPK	ATP maintenance requirement|Uridine triphosphate pyrophosphohydrolase Pyrimidine metabolism EC:3.6.1.19|Phosphofructokinase (tagatose, ATP)|Phosphofructokinase (tagatose, UTP)|UMP kinase	(1) h2o_c + (1) atp_c <=> (1) pi_c + (1) h_c + (1) adp_c|(1) h2o_c + (1) utp_c <=> (1) ppi_c + (2) h_c + (1) ump_c|(1) atp_c + (1) tag6p__D_c <=> (1) h_c + (1) adp_c + (1) tagdp__D_c|(1) utp_c + (1) tag6p__D_c <=> (1) h_c + (1) udp_c + (1) tagdp__D_c|(1) h_c + (1) atp_c + (1) ump_c <=> (1) adp_c + (1) udp_c	U|( CLO1313_RS01245 | CLO1313_RS00435 | CLO1313_RS10355 )|( CLO1313_RS05090 | CLO1313_RS09485 | CLO1313_RS13340 )|( CLO1313_RS05090 | CLO1313_RS09485 )|( CLO1313_RS07635 | CLO1313_RS06160 )	(1) atp + (1) pi <=> (1) adp + (1) ppi
30	TRUE	FALSE	FALSE	FALSE	FALSE	FALSE	FALSE	FALSE	NMNR|PPA|RNMK	Nmn hydrolysis|Inorganic diphosphatase|Ribosylnicotinamide kinase	(1) h2o_c + (1) nmn_c <=> (1) pi_c + (1) rnam_c|(2) pi_c + (2) h_e <=> (1) h2o_c + (1) ppi_c + (1) h_c|(1) atp_c + (1) rnam_c <=> (1) h_c + (1) adp_c + (1) nmn_c	CLO1313_RS15375|CLO1313_RS04240|CLO1313_RS01855	(1) atp + (1) pi <=> (1) adp + (1) ppi
31	FALSE	FALSE	FALSE	FALSE	FALSE	TRUE	FALSE	FALSE	NTPP1|ATPM|CYTDK1|DGK1|DGTCY	Nucleoside triphosphate pyrophosphorylase (dgtp)|ATP maintenance requirement|ATP:cytidine 5-phosphotransferase|Deoxyguanylate kinase (dGMP:ATP)|DGTP:cytidine 5-phosphotransferase	(1) h2o_c + (1) dgtp_c <=> (1) ppi_c + (2) h_c + (1) dgmp_c|(1) h2o_c + (1) atp_c <=> (1) pi_c + (1) h_c + (1) adp_c|(1) atp_c + (1) cytd_c <=> (1) h_c + (1) adp_c + (1) cmp_c|(1) h_c + (1) atp_c + (1) dgmp_c <=> (1) adp_c + (1) dgdp_c|(1) cytd_c + (1) dgtp_c <=> (1) h_c + (1) cmp_c + (1) dgdp_c	CLO1313_RS01245|U|CLO1313_RS09560|CLO1313_RS04815|CLO1313_RS09560	(1) atp + (1) pi <=> (1) adp + (1) ppi
32	TRUE	FALSE	FALSE	FALSE	FALSE	FALSE	FALSE	FALSE	PIabc|PIt2|PPA	Phosphate transport via ABC system|inorganic phosphate transporter|Inorganic diphosphatase	(1) h2o_c + (1) atp_c + (1) pi_e <=> (2) pi_c + (1) h_c + (1) adp_c|(1) pi_e <=> (1) pi_c|(2) pi_c + (2) h_e <=> (1) h2o_c + (1) ppi_c + (1) h_c	CLO1313_RS02830|CLO1313_RS02825|CLO1313_RS04240	(1) atp + (1) pi <=> (1) adp + (1) ppi
33	FALSE	FALSE	FALSE	FALSE	FALSE	FALSE	TRUE	FALSE	CTPS1|DCTPD2|NDPK2|NTTP8|UMPK	CTP synthase NH3|DCTP deaminase|Nucleoside-diphosphate kinase (ATP:UDP)|Uridine triphosphate pyrophosphohydrolase Pyrimidine metabolism EC:3.6.1.19|UMP kinase	(1) nh4_c + (1) atp_c + (1) utp_c <=> (1) pi_c + (2) h_c + (1) adp_c + (1) ctp_c|(1) h2o_c + (1) h_c + (1) ctp_c <=> (1) nh4_c + (1) utp_c|(1) atp_c + (1) udp_c <=> (1) adp_c + (1) utp_c|(1) h2o_c + (1) utp_c <=> (1) ppi_c + (2) h_c + (1) ump_c|(1) h_c + (1) atp_c + (1) ump_c <=> (1) adp_c + (1) udp_c	CLO1313_RS13185|CLO1313_RS11380|CLO1313_RS07615|( CLO1313_RS01245 | CLO1313_RS00435 | CLO1313_RS10355 )|( CLO1313_RS07635 | CLO1313_RS06160 )	(1) atp + (1) pi <=> (1) adp + (1) ppi
34	TRUE	FALSE	FALSE	FALSE	FALSE	FALSE	FALSE	FALSE	CTPS2|DCTPD2|GLNS|NA1abc|PPAna	CTP synthase (glutamine)|DCTP deaminase|Glutamine synthetase|Sodium transport via ABC system|Inorganic diphosphatase (sodium translocating)	(1) h2o_c + (1) atp_c + (1) gln__L_c + (1) utp_c <=> (1) pi_c + (2) h_c + (1) adp_c + (1) glu__L_c + (1) ctp_c|(1) h2o_c + (1) h_c + (1) ctp_c <=> (1) nh4_c + (1) utp_c|(1) nh4_c + (1) atp_c + (1) glu__L_c <=> (1) pi_c + (1) h_c + (1) adp_c + (1) gln__L_c|(1) h2o_c + (1) atp_c + (1) na1_e <=> (1) pi_c + (1) h_c + (1) adp_c + (1) na1_c|(2) pi_c + (1) h_c + (1) na1_e <=> (1) h2o_c + (1) ppi_c + (1)…	CLO1313_RS13185|CLO1313_RS11380|( CLO1313_RS06875 | CLO1313_RS11700 | CLO1313_RS10315 | CLO1313_RS10285 )|( CLO1313_RS09225 | CLO1313_RS02620 )|CLO1313_RS04240	(1) atp + (1) pi <=> (1) adp + (1) ppi
35	FALSE	FALSE	FALSE	FALSE	FALSE	FALSE	TRUE	FALSE	NDPK2|NMNR|NTTP8|RNMK|UMPK	Nucleoside-diphosphate kinase (ATP:UDP)|Nmn hydrolysis|Uridine triphosphate pyrophosphohydrolase Pyrimidine metabolism EC:3.6.1.19|Ribosylnicotinamide kinase|UMP kinase	(1) atp_c + (1) udp_c <=> (1) adp_c + (1) utp_c|(1) h2o_c + (1) nmn_c <=> (1) pi_c + (1) rnam_c|(1) h2o_c + (1) utp_c <=> (1) ppi_c + (2) h_c + (1) ump_c|(1) atp_c + (1) rnam_c <=> (1) h_c + (1) adp_c + (1) nmn_c|(1) h_c + (1) atp_c + (1) ump_c <=> (1) adp_c + (1) udp_c	CLO1313_RS07615|CLO1313_RS15375|( CLO1313_RS01245 | CLO1313_RS00435 | CLO1313_RS10355 )|CLO1313_RS01855|( CLO1313_RS07635 | CLO1313_RS06160 )	(1) atp + (1) pi <=> (1) adp + (1) ppi
36	FALSE	FALSE	FALSE	FALSE	FALSE	FALSE	TRUE	FALSE	NDPK2|NTTP8|PIabc|PIt2|UMPK	Nucleoside-diphosphate kinase (ATP:UDP)|Uridine triphosphate pyrophosphohydrolase Pyrimidine metabolism EC:3.6.1.19|Phosphate transport via ABC system|inorganic phosphate transporter|UMP kinase	(1) atp_c + (1) udp_c <=> (1) adp_c + (1) utp_c|(1) h2o_c + (1) utp_c <=> (1) ppi_c + (2) h_c + (1) ump_c|(1) h2o_c + (1) atp_c + (1) pi_e <=> (2) pi_c + (1) h_c + (1) adp_c|(1) pi_e <=> (1) pi_c|(1) h_c + (1) atp_c + (1) ump_c <=> (1) adp_c + (1) udp_c	CLO1313_RS07615|( CLO1313_RS01245 | CLO1313_RS00435 | CLO1313_RS10355 )|CLO1313_RS02830|CLO1313_RS02825|( CLO1313_RS07635 | CLO1313_RS06160 )	(1) atp + (1) pi <=> (1) adp + (1) ppi
37	FALSE	FALSE	FALSE	FALSE	FALSE	FALSE	TRUE	FALSE	ATPM|CYTDK1|NTTP8|UMPK|UTCY	ATP maintenance requirement|ATP:cytidine 5-phosphotransferase|Uridine triphosphate pyrophosphohydrolase Pyrimidine metabolism EC:3.6.1.19|UMP kinase|UTP:cytidine 5-phosphotransferase	(1) h2o_c + (1) atp_c <=> (1) pi_c + (1) h_c + (1) adp_c|(1) atp_c + (1) cytd_c <=> (1) h_c + (1) adp_c + (1) cmp_c|(1) h2o_c + (1) utp_c <=> (1) ppi_c + (2) h_c + (1) ump_c|(1) h_c + (1) atp_c + (1) ump_c <=> (1) adp_c + (1) udp_c|(1) utp_c + (1) cytd_c <=> (1) h_c + (1) udp_c + (1) cmp_c	U|CLO1313_RS09560|( CLO1313_RS01245 | CLO1313_RS00435 | CLO1313_RS10355 )|( CLO1313_RS07635 | CLO1313_RS06160 )|CLO1313_RS09560	(1) atp + (1) pi <=> (1) adp + (1) ppi
38	TRUE	FALSE	FALSE	FALSE	FALSE	FALSE	FALSE	FALSE	CTPS1|DCTPD2|PPA	CTP synthase NH3|DCTP deaminase|Inorganic diphosphatase	(1) nh4_c + (1) atp_c + (1) utp_c <=> (1) pi_c + (2) h_c + (1) adp_c + (1) ctp_c|(1) h2o_c + (1) h_c + (1) ctp_c <=> (1) nh4_c + (1) utp_c|(2) pi_c + (2) h_e <=> (1) h2o_c + (1) ppi_c + (1) h_c	CLO1313_RS13185|CLO1313_RS11380|CLO1313_RS04240	(1) atp + (1) pi <=> (1) adp + (1) ppi
39	FALSE	FALSE	FALSE	FALSE	TRUE	FALSE	FALSE	FALSE	GK1|NDPK1|NMNR|NTPP2|RNMK	Guanylate kinase (GMP:ATP)|Nucleoside-diphosphate kinase (ATP:GDP)|Nmn hydrolysis|Nucleoside triphosphate pyrophosphorylase (gtp)|Ribosylnicotinamide kinase	(1) h_c + (1) atp_c + (1) gmp_c <=> (1) adp_c + (1) gdp_c|(1) atp_c + (1) gdp_c <=> (1) adp_c + (1) gtp_c|(1) h2o_c + (1) nmn_c <=> (1) pi_c + (1) rnam_c|(1) h2o_c + (1) gtp_c <=> (1) ppi_c + (2) h_c + (1) gmp_c|(1) atp_c + (1) rnam_c <=> (1) h_c + (1) adp_c + (1) nmn_c	CLO1313_RS04815|CLO1313_RS07615|CLO1313_RS15375|( CLO1313_RS01245 | CLO1313_RS10355 | CLO1313_RS00435 )|CLO1313_RS01855	(1) atp + (1) pi <=> (1) adp + (1) ppi
40	TRUE	FALSE	FALSE	FALSE	FALSE	FALSE	FALSE	FALSE	CYTDK1|NTD4|PPA	ATP:cytidine 5-phosphotransferase|5-nucleotidase (CMP)|Inorganic diphosphatase	(1) atp_c + (1) cytd_c <=> (1) h_c + (1) adp_c + (1) cmp_c|(1) h2o_c + (1) cmp_c <=> (1) pi_c + (1) cytd_c|(2) pi_c + (2) h_e <=> (1) h2o_c + (1) ppi_c + (1) h_c	CLO1313_RS09560|CLO1313_RS15375|CLO1313_RS04240	(1) atp + (1) pi <=> (1) adp + (1) ppi
41	TRUE	FALSE	FALSE	FALSE	FALSE	FALSE	FALSE	FALSE	DAGK|DAGP|PPA	DAG Kinase|DAGP Phosphatase|Inorganic diphosphatase	(1) atp_c + (1) dag_gen_c <=> (1) adp_c + (1) pa_gen_c|(1) h2o_c + (1) pa_gen_c <=> (1) pi_c + (1) h_c + (1) dag_gen_c|(2) pi_c + (2) h_e <=> (1) h2o_c + (1) ppi_c + (1) h_c	U|U|CLO1313_RS04240	(1) atp + (1) pi <=> (1) adp + (1) ppi
42	FALSE	FALSE	FALSE	FALSE	FALSE	TRUE	FALSE	FALSE	NTPP1|DGK1|NDPK5|NMNR|RNMK	Nucleoside triphosphate pyrophosphorylase (dgtp)|Deoxyguanylate kinase (dGMP:ATP)|Nucleoside-diphosphate kinase (ATP:dGDP)|Nmn hydrolysis|Ribosylnicotinamide kinase	(1) h2o_c + (1) dgtp_c <=> (1) ppi_c + (2) h_c + (1) dgmp_c|(1) h_c + (1) atp_c + (1) dgmp_c <=> (1) adp_c + (1) dgdp_c|(1) atp_c + (1) dgdp_c <=> (1) adp_c + (1) dgtp_c|(1) h2o_c + (1) nmn_c <=> (1) pi_c + (1) rnam_c|(1) atp_c + (1) rnam_c <=> (1) h_c + (1) adp_c + (1) nmn_c	CLO1313_RS01245|CLO1313_RS04815|CLO1313_RS07615|CLO1313_RS15375|CLO1313_RS01855	(1) atp + (1) pi <=> (1) adp + (1) ppi
43	FALSE	FALSE	FALSE	FALSE	FALSE	FALSE	FALSE	TRUE	ADPRDP|ATPM|IPOCOAL|IPOHCOAL|R5PAT	ADPribose diphosphatase|ATP maintenance requirement|(3R)-3-isopropenyl-6-oxoheptanoate:CoA ligase (ADP-forming)|(3R)-3-isopropenyl-6-oxoheptanoate:CoA ligase (AMP-forming)|ADP:D-ribose-5-phosphate adenylyltransferase	(1) h2o_c + (1) adprib_c <=> (2) h_c + (1) amp_c + (1) r5p_c|(1) h2o_c + (1) atp_c <=> (1) pi_c + (1) h_c + (1) adp_c|(1) atp_c + (1) coa_c + (1) 3ipro6oxhp_c <=> (1) pi_c + (1) adp_c + (1) 3ipro6oxhpcoa_c|(1) atp_c + (1) coa_c + (1) 3ipro6oxhp_c <=> (1) ppi_c + (1) h_c + (1) amp_c + (1) 3ipro6oxhpcoa_c|(1) adp_c + (1) r5p_c <=> (1) pi_c + (1) adprib_c	CLO1313_RS07815|U|( CLO1313_RS10635 | CLO1313_RS10090 | CLO1313_RS03505 | CLO1313_RS13085 )|( CLO1313_RS10635 | CLO1313_RS10090 | CLO1313_RS03505 | CLO1313_RS13085 )|U	(1) atp + (1) pi <=> (1) adp + (1) ppi
44	FALSE	FALSE	FALSE	FALSE	TRUE	FALSE	FALSE	FALSE	CYTDK1|GK1|NDPK1|NTD4|NTPP2	ATP:cytidine 5-phosphotransferase|Guanylate kinase (GMP:ATP)|Nucleoside-diphosphate kinase (ATP:GDP)|5-nucleotidase (CMP)|Nucleoside triphosphate pyrophosphorylase (gtp)	(1) atp_c + (1) cytd_c <=> (1) h_c + (1) adp_c + (1) cmp_c|(1) h_c + (1) atp_c + (1) gmp_c <=> (1) adp_c + (1) gdp_c|(1) atp_c + (1) gdp_c <=> (1) adp_c + (1) gtp_c|(1) h2o_c + (1) cmp_c <=> (1) pi_c + (1) cytd_c|(1) h2o_c + (1) gtp_c <=> (1) ppi_c + (2) h_c + (1) gmp_c	CLO1313_RS09560|CLO1313_RS04815|CLO1313_RS07615|CLO1313_RS15375|( CLO1313_RS01245 | CLO1313_RS10355 | CLO1313_RS00435 )	(1) atp + (1) pi <=> (1) adp + (1) ppi
45	FALSE	FALSE	FALSE	FALSE	FALSE	FALSE	TRUE	FALSE	NDPK2|NICRNS|NT5C|NTTP8|UMPK	Nucleoside-diphosphate kinase (ATP:UDP)|Nicotinate D-ribonucleotide synthase (ATP)|5-nucleotidase|Uridine triphosphate pyrophosphohydrolase Pyrimidine metabolism EC:3.6.1.19|UMP kinase	(1) atp_c + (1) udp_c <=> (1) adp_c + (1) utp_c|(1) atp_c + (1) nicrns_c <=> (1) h_c + (1) adp_c + (1) nicrnt_c|(1) h2o_c + (1) nicrnt_c <=> (1) pi_c + (1) nicrns_c|(1) h2o_c + (1) utp_c <=> (1) ppi_c + (2) h_c + (1) ump_c|(1) h_c + (1) atp_c + (1) ump_c <=> (1) adp_c + (1) udp_c	CLO1313_RS07615|CLO1313_RS08400|CLO1313_RS15375|( CLO1313_RS01245 | CLO1313_RS00435 | CLO1313_RS10355 )|( CLO1313_RS07635 | CLO1313_RS06160 )	(1) atp + (1) pi <=> (1) adp + (1) ppi
46	FALSE	FALSE	FALSE	FALSE	TRUE	FALSE	FALSE	FALSE	ABGPT|ATPM|GK1|HEX1|NTPP2	ATP:beta-D-glucose 6-phosphotransferase|ATP maintenance requirement|Guanylate kinase (GMP:ATP)|Hexokinase (D-glucose:ATP)|Nucleoside triphosphate pyrophosphorylase (gtp)	(1) glc__D_c + (1) gtp_c <=> (1) h_c + (1) g6p_c + (1) gdp_c|(1) h2o_c + (1) atp_c <=> (1) pi_c + (1) h_c + (1) adp_c|(1) h_c + (1) atp_c + (1) gmp_c <=> (1) adp_c + (1) gdp_c|(1) glc__D_c + (1) atp_c <=> (1) h_c + (1) adp_c + (1) g6p_c|(1) h2o_c + (1) gtp_c <=> (1) ppi_c + (2) h_c + (1) gmp_c	( CLO1313_RS02480 | CLO1313_RS09260 )|U|CLO1313_RS04815|( CLO1313_RS02480 | CLO1313_RS09260 )|( CLO1313_RS01245 | CLO1313_RS10355 | CLO1313_RS00435 )	(1) atp + (1) pi <=> (1) adp + (1) ppi
47	FALSE	FALSE	FALSE	FALSE	TRUE	FALSE	FALSE	FALSE	ATPM|GK1|NTPP2|URIK1|URIK2	ATP maintenance requirement|Guanylate kinase (GMP:ATP)|Nucleoside triphosphate pyrophosphorylase (gtp)|Uridine kinase ATPUridine|Uridine kinase (GTP:Uridine)	(1) h2o_c + (1) atp_c <=> (1) pi_c + (1) h_c + (1) adp_c|(1) h_c + (1) atp_c + (1) gmp_c <=> (1) adp_c + (1) gdp_c|(1) h2o_c + (1) gtp_c <=> (1) ppi_c + (2) h_c + (1) gmp_c|(1) atp_c + (1) uri_c <=> (1) h_c + (1) adp_c + (1) ump_c|(1) gtp_c + (1) uri_c <=> (1) h_c + (1) ump_c + (1) gdp_c	U|CLO1313_RS04815|( CLO1313_RS01245 | CLO1313_RS10355 | CLO1313_RS00435 )|CLO1313_RS09560|CLO1313_RS09560	(1) atp + (1) pi <=> (1) adp + (1) ppi
48	FALSE	FALSE	FALSE	FALSE	FALSE	TRUE	FALSE	FALSE	NTPP1|CYTDK1|DGK1|NDPK5|NTD4	Nucleoside triphosphate pyrophosphorylase (dgtp)|ATP:cytidine 5-phosphotransferase|Deoxyguanylate kinase (dGMP:ATP)|Nucleoside-diphosphate kinase (ATP:dGDP)|5-nucleotidase (CMP)	(1) h2o_c + (1) dgtp_c <=> (1) ppi_c + (2) h_c + (1) dgmp_c|(1) atp_c + (1) cytd_c <=> (1) h_c + (1) adp_c + (1) cmp_c|(1) h_c + (1) atp_c + (1) dgmp_c <=> (1) adp_c + (1) dgdp_c|(1) atp_c + (1) dgdp_c <=> (1) adp_c + (1) dgtp_c|(1) h2o_c + (1) cmp_c <=> (1) pi_c + (1) cytd_c	CLO1313_RS01245|CLO1313_RS09560|CLO1313_RS04815|CLO1313_RS07615|CLO1313_RS15375	(1) atp + (1) pi <=> (1) adp + (1) ppi
49	FALSE	FALSE	FALSE	FALSE	FALSE	TRUE	FALSE	FALSE	NTPP1|DAGK|DAGP|DGK1|NDPK5	Nucleoside triphosphate pyrophosphorylase (dgtp)|DAG Kinase|DAGP Phosphatase|Deoxyguanylate kinase (dGMP:ATP)|Nucleoside-diphosphate kinase (ATP:dGDP)	(1) h2o_c + (1) dgtp_c <=> (1) ppi_c + (2) h_c + (1) dgmp_c|(1) atp_c + (1) dag_gen_c <=> (1) adp_c + (1) pa_gen_c|(1) h2o_c + (1) pa_gen_c <=> (1) pi_c + (1) h_c + (1) dag_gen_c|(1) h_c + (1) atp_c + (1) dgmp_c <=> (1) adp_c + (1) dgdp_c|(1) atp_c + (1) dgdp_c <=> (1) adp_c + (1) dgtp_c	CLO1313_RS01245|U|U|CLO1313_RS04815|CLO1313_RS07615	(1) atp + (1) pi <=> (1) adp + (1) ppi
50	FALSE	FALSE	FALSE	FALSE	TRUE	FALSE	FALSE	FALSE	ATPM|GK1|NTPP2|PGK|PGK2	ATP maintenance requirement|Guanylate kinase (GMP:ATP)|Nucleoside triphosphate pyrophosphorylase (gtp)|Phosphoglycerate kinase|GTP dependent Phosphoglycerate kinase	(1) h2o_c + (1) atp_c <=> (1) pi_c + (1) h_c + (1) adp_c|(1) h_c + (1) atp_c + (1) gmp_c <=> (1) adp_c + (1) gdp_c|(1) h2o_c + (1) gtp_c <=> (1) ppi_c + (2) h_c + (1) gmp_c|(1) adp_c + (1) 13dpg_c <=> (1) atp_c + (1) 3pg_c|(1) gdp_c + (1) 13dpg_c <=> (1) gtp_c + (1) 3pg_c	U|CLO1313_RS04815|( CLO1313_RS01245 | CLO1313_RS10355 | CLO1313_RS00435 )|CLO1313_RS10610|CLO1313_RS10610	(1) atp + (1) pi <=> (1) adp + (1) ppi
51	FALSE	FALSE	TRUE	FALSE	FALSE	FALSE	FALSE	FALSE	ACS|ADPRDP|CPHL|DACPAT|R5PAT	Acetyl-CoA synthetase|ADPribose diphosphatase|Cephalosporin-C acetylhdrolase|acetyl-CoA:deacetylcephalosporin-C O-acetyltransferase|ADP:D-ribose-5-phosphate adenylyltransferase	(1) atp_c + (1) coa_c + (1) ac_c <=> (1) ppi_c + (1) h_c + (1) amp_c + (1) accoa_c|(1) h2o_c + (1) adprib_c <=> (2) h_c + (1) amp_c + (1) r5p_c|(1) h2o_c + (1) cpd00679_c <=> (1) h_c + (1) ac_c + (1) cpd01995_c|(1) coa_c + (1) cpd00679_c <=> (1) accoa_c + (1) cpd01995_c|(1) adp_c + (1) r5p_c <=> (1) pi_c + (1) adprib_c	CLO1313_RS08515|CLO1313_RS07815|CLO1313_RS03130|U|U	(1) atp + (1) pi <=> (1) adp + (1) ppi
52	FALSE	FALSE	FALSE	FALSE	TRUE	FALSE	FALSE	FALSE	ADOCBIK|ADOCBIK2|ATPM|GK1|NTPP2	Adenosyl cobinamide kinase|adenosylcobinamide kinase|ATP maintenance requirement|Guanylate kinase (GMP:ATP)|Nucleoside triphosphate pyrophosphorylase (gtp)	(1) atp_c + (1) adocbi_c <=> (1) h_c + (1) adp_c + (1) adocbip_c|(1) gtp_c + (1) adocbi_c <=> (1) h_c + (1) gdp_c + (1) adocbip_c|(1) h2o_c + (1) atp_c <=> (1) pi_c + (1) h_c + (1) adp_c|(1) h_c + (1) atp_c + (1) gmp_c <=> (1) adp_c + (1) gdp_c|(1) h2o_c + (1) gtp_c <=> (1) ppi_c + (2) h_c + (1) gmp_c	CLO1313_RS03635|CLO1313_RS03635|U|CLO1313_RS04815|( CLO1313_RS01245 | CLO1313_RS10355 | CLO1313_RS00435 )	(1) atp + (1) pi <=> (1) adp + (1) ppi
53	FALSE	FALSE	FALSE	FALSE	FALSE	FALSE	TRUE	FALSE	ATPM|NTTP8|UMPK|URIK1|UTUP	ATP maintenance requirement|Uridine triphosphate pyrophosphohydrolase Pyrimidine metabolism EC:3.6.1.19|UMP kinase|Uridine kinase ATPUridine|UTP:uridine 5-phosphotransferase	(1) h2o_c + (1) atp_c <=> (1) pi_c + (1) h_c + (1) adp_c|(1) h2o_c + (1) utp_c <=> (1) ppi_c + (2) h_c + (1) ump_c|(1) h_c + (1) atp_c + (1) ump_c <=> (1) adp_c + (1) udp_c|(1) atp_c + (1) uri_c <=> (1) h_c + (1) adp_c + (1) ump_c|(1) utp_c + (1) uri_c <=> (1) h_c + (1) udp_c + (1) ump_c	U|( CLO1313_RS01245 | CLO1313_RS00435 | CLO1313_RS10355 )|( CLO1313_RS07635 | CLO1313_RS06160 )|CLO1313_RS09560|CLO1313_RS09560	(1) atp + (1) pi <=> (1) adp + (1) ppi
54	FALSE	FALSE	FALSE	FALSE	FALSE	TRUE	FALSE	FALSE	NTPP1|ATPM|DGK1|DGTUP|URIK1	Nucleoside triphosphate pyrophosphorylase (dgtp)|ATP maintenance requirement|Deoxyguanylate kinase (dGMP:ATP)|DGTP:uridine 5-phosphotransferase|Uridine kinase ATPUridine	(1) h2o_c + (1) dgtp_c <=> (1) ppi_c + (2) h_c + (1) dgmp_c|(1) h2o_c + (1) atp_c <=> (1) pi_c + (1) h_c + (1) adp_c|(1) h_c + (1) atp_c + (1) dgmp_c <=> (1) adp_c + (1) dgdp_c|(1) uri_c + (1) dgtp_c <=> (1) h_c + (1) ump_c + (1) dgdp_c|(1) atp_c + (1) uri_c <=> (1) h_c + (1) adp_c + (1) ump_c	CLO1313_RS01245|U|CLO1313_RS04815|CLO1313_RS09560|CLO1313_RS09560	(1) atp + (1) pi <=> (1) adp + (1) ppi
55	FALSE	FALSE	FALSE	FALSE	FALSE	FALSE	TRUE	FALSE	CYTDK1|NDPK2|NTD4|NTTP8|UMPK	ATP:cytidine 5-phosphotransferase|Nucleoside-diphosphate kinase (ATP:UDP)|5-nucleotidase (CMP)|Uridine triphosphate pyrophosphohydrolase Pyrimidine metabolism EC:3.6.1.19|UMP kinase	(1) atp_c + (1) cytd_c <=> (1) h_c + (1) adp_c + (1) cmp_c|(1) atp_c + (1) udp_c <=> (1) adp_c + (1) utp_c|(1) h2o_c + (1) cmp_c <=> (1) pi_c + (1) cytd_c|(1) h2o_c + (1) utp_c <=> (1) ppi_c + (2) h_c + (1) ump_c|(1) h_c + (1) atp_c + (1) ump_c <=> (1) adp_c + (1) udp_c	CLO1313_RS09560|CLO1313_RS07615|CLO1313_RS15375|( CLO1313_RS01245 | CLO1313_RS00435 | CLO1313_RS10355 )|( CLO1313_RS07635 | CLO1313_RS06160 )	(1) atp + (1) pi <=> (1) adp + (1) ppi
56	FALSE	FALSE	FALSE	FALSE	FALSE	FALSE	TRUE	FALSE	NDPK2|NTD2|NTTP8|UMPK|URIK1	Nucleoside-diphosphate kinase (ATP:UDP)|5-nucleotidase (UMP)|Uridine triphosphate pyrophosphohydrolase Pyrimidine metabolism EC:3.6.1.19|UMP kinase|Uridine kinase ATPUridine	(1) atp_c + (1) udp_c <=> (1) adp_c + (1) utp_c|(1) h2o_c + (1) ump_c <=> (1) pi_c + (1) uri_c|(1) h2o_c + (1) utp_c <=> (1) ppi_c + (2) h_c + (1) ump_c|(1) h_c + (1) atp_c + (1) ump_c <=> (1) adp_c + (1) udp_c|(1) atp_c + (1) uri_c <=> (1) h_c + (1) adp_c + (1) ump_c	CLO1313_RS07615|CLO1313_RS15375|( CLO1313_RS01245 | CLO1313_RS00435 | CLO1313_RS10355 )|( CLO1313_RS07635 | CLO1313_RS06160 )|CLO1313_RS09560	(1) atp + (1) pi <=> (1) adp + (1) ppi
57	FALSE	FALSE	FALSE	FALSE	TRUE	FALSE	FALSE	FALSE	DAGK|DAGP|GK1|NDPK1|NTPP2	DAG Kinase|DAGP Phosphatase|Guanylate kinase (GMP:ATP)|Nucleoside-diphosphate kinase (ATP:GDP)|Nucleoside triphosphate pyrophosphorylase (gtp)	(1) atp_c + (1) dag_gen_c <=> (1) adp_c + (1) pa_gen_c|(1) h2o_c + (1) pa_gen_c <=> (1) pi_c + (1) h_c + (1) dag_gen_c|(1) h_c + (1) atp_c + (1) gmp_c <=> (1) adp_c + (1) gdp_c|(1) atp_c + (1) gdp_c <=> (1) adp_c + (1) gtp_c|(1) h2o_c + (1) gtp_c <=> (1) ppi_c + (2) h_c + (1) gmp_c	U|U|CLO1313_RS04815|CLO1313_RS07615|( CLO1313_RS01245 | CLO1313_RS10355 | CLO1313_RS00435 )	(1) atp + (1) pi <=> (1) adp + (1) ppi
58	FALSE	FALSE	TRUE	FALSE	FALSE	FALSE	FALSE	FALSE	ACADCOAT|ACADT|ACKr|ADK1|PTAr	acetyl adenylate:CoA acetyltransferase|ATP:acetate adenylyltransferase|Acetate kinase|Adenylate kinase|Phosphotransacetylase	(1) h_c + (1) amp_c + (1) accoa_c <=> (1) coa_c + (1) cpd03566_c|(1) ppi_c + (1) cpd03566_c <=> (1) atp_c + (1) ac_c|(1) adp_c + (1) actp_c <=> (1) atp_c + (1) ac_c|(1) h_c + (1) atp_c + (1) amp_c <=> (2) adp_c|(1) pi_c + (1) accoa_c <=> (1) coa_c + (1) actp_c	CLO1313_RS08515|CLO1313_RS08515|CLO1313_RS06035|CLO1313_RS02365|CLO1313_RS06030	(1) atp + (1) pi <=> (1) adp + (1) ppi
59	FALSE	FALSE	FALSE	FALSE	TRUE	FALSE	FALSE	FALSE	CTPS1|DCTPD2|GK1|NDPK1|NTPP2	CTP synthase NH3|DCTP deaminase|Guanylate kinase (GMP:ATP)|Nucleoside-diphosphate kinase (ATP:GDP)|Nucleoside triphosphate pyrophosphorylase (gtp)	(1) nh4_c + (1) atp_c + (1) utp_c <=> (1) pi_c + (2) h_c + (1) adp_c + (1) ctp_c|(1) h2o_c + (1) h_c + (1) ctp_c <=> (1) nh4_c + (1) utp_c|(1) h_c + (1) atp_c + (1) gmp_c <=> (1) adp_c + (1) gdp_c|(1) atp_c + (1) gdp_c <=> (1) adp_c + (1) gtp_c|(1) h2o_c + (1) gtp_c <=> (1) ppi_c + (2) h_c + (1) gmp_c	CLO1313_RS13185|CLO1313_RS11380|CLO1313_RS04815|CLO1313_RS07615|( CLO1313_RS01245 | CLO1313_RS10355 | CLO1313_RS00435 )	(1) atp + (1) pi <=> (1) adp + (1) ppi
60	FALSE	FALSE	FALSE	FALSE	FALSE	FALSE	TRUE	FALSE	DAGK|DAGP|NDPK2|NTTP8|UMPK	DAG Kinase|DAGP Phosphatase|Nucleoside-diphosphate kinase (ATP:UDP)|Uridine triphosphate pyrophosphohydrolase Pyrimidine metabolism EC:3.6.1.19|UMP kinase	(1) atp_c + (1) dag_gen_c <=> (1) adp_c + (1) pa_gen_c|(1) h2o_c + (1) pa_gen_c <=> (1) pi_c + (1) h_c + (1) dag_gen_c|(1) atp_c + (1) udp_c <=> (1) adp_c + (1) utp_c|(1) h2o_c + (1) utp_c <=> (1) ppi_c + (2) h_c + (1) ump_c|(1) h_c + (1) atp_c + (1) ump_c <=> (1) adp_c + (1) udp_c	U|U|CLO1313_RS07615|( CLO1313_RS01245 | CLO1313_RS00435 | CLO1313_RS10355 )|( CLO1313_RS07635 | CLO1313_RS06160 )	(1) atp + (1) pi <=> (1) adp + (1) ppi
61	FALSE	FALSE	TRUE	FALSE	FALSE	FALSE	FALSE	FALSE	ACS|ADK1|ATPM|CPHL|DACPAT	Acetyl-CoA synthetase|Adenylate kinase|ATP maintenance requirement|Cephalosporin-C acetylhdrolase|acetyl-CoA:deacetylcephalosporin-C O-acetyltransferase	(1) atp_c + (1) coa_c + (1) ac_c <=> (1) ppi_c + (1) h_c + (1) amp_c + (1) accoa_c|(1) h_c + (1) atp_c + (1) amp_c <=> (2) adp_c|(1) h2o_c + (1) atp_c <=> (1) pi_c + (1) h_c + (1) adp_c|(1) h2o_c + (1) cpd00679_c <=> (1) h_c + (1) ac_c + (1) cpd01995_c|(1) coa_c + (1) cpd00679_c <=> (1) accoa_c + (1) cpd01995_c	CLO1313_RS08515|CLO1313_RS02365|U|CLO1313_RS03130|U	(1) atp + (1) pi <=> (1) adp + (1) ppi
62	FALSE	FALSE	TRUE	FALSE	FALSE	FALSE	FALSE	FALSE	ACGAM6PS|ACS|ADPRDP|AGDC|R5PAT	N acetylglucosamine 6 phosphate synthase|Acetyl-CoA synthetase|ADPribose diphosphatase|N-acetylglucosamine-6-phosphate deacetylase|ADP:D-ribose-5-phosphate adenylyltransferase	(1) accoa_c + (1) gam6p_c <=> (1) h_c + (1) coa_c + (1) acgam6p_c|(1) atp_c + (1) coa_c + (1) ac_c <=> (1) ppi_c + (1) h_c + (1) amp_c + (1) accoa_c|(1) h2o_c + (1) adprib_c <=> (2) h_c + (1) amp_c + (1) r5p_c|(1) h2o_c + (1) acgam6p_c <=> (1) ac_c + (1) gam6p_c|(1) adp_c + (1) r5p_c <=> (1) pi_c + (1) adprib_c	CLO1313_RS14490|CLO1313_RS08515|CLO1313_RS07815|CLO1313_RS14490|U	(1) atp + (1) pi <=> (1) adp + (1) ppi
63	FALSE	FALSE	FALSE	FALSE	FALSE	TRUE	FALSE	FALSE	NTPP1|CTPS1|DCTPD2|DGK1|NDPK5	Nucleoside triphosphate pyrophosphorylase (dgtp)|CTP synthase NH3|DCTP deaminase|Deoxyguanylate kinase (dGMP:ATP)|Nucleoside-diphosphate kinase (ATP:dGDP)	(1) h2o_c + (1) dgtp_c <=> (1) ppi_c + (2) h_c + (1) dgmp_c|(1) nh4_c + (1) atp_c + (1) utp_c <=> (1) pi_c + (2) h_c + (1) adp_c + (1) ctp_c|(1) h2o_c + (1) h_c + (1) ctp_c <=> (1) nh4_c + (1) utp_c|(1) h_c + (1) atp_c + (1) dgmp_c <=> (1) adp_c + (1) dgdp_c|(1) atp_c + (1) dgdp_c <=> (1) adp_c + (1) dgtp_c	CLO1313_RS01245|CLO1313_RS13185|CLO1313_RS11380|CLO1313_RS04815|CLO1313_RS07615	(1) atp + (1) pi <=> (1) adp + (1) ppi
64	FALSE	FALSE	TRUE	FALSE	FALSE	FALSE	FALSE	FALSE	ACALD|ACS|ADPRDP|ALDD2x|R5PAT	Acetaldehyde dehydrogenase (acetylating)|Acetyl-CoA synthetase|ADPribose diphosphatase|Aldehyde dehydrogenase (acetaldehyde, NAD)|ADP:D-ribose-5-phosphate adenylyltransferase	(1) h_c + (1) nadh_c + (1) accoa_c <=> (1) nad_c + (1) coa_c + (1) acald_c|(1) atp_c + (1) coa_c + (1) ac_c <=> (1) ppi_c + (1) h_c + (1) amp_c + (1) accoa_c|(1) h2o_c + (1) adprib_c <=> (2) h_c + (1) amp_c + (1) r5p_c|(1) h2o_c + (1) nad_c + (1) acald_c <=> (2) h_c + (1) nadh_c + (1) ac_c|(1) adp_c + (1) r5p_c <=> (1) pi_c + (1) adprib_c	( CLO1313_RS09095 | CLO1313_RS14795 )|CLO1313_RS08515|CLO1313_RS07815|CLO1313_RS14795|U	(1) atp + (1) pi <=> (1) adp + (1) ppi
65	FALSE	FALSE	TRUE	FALSE	FALSE	FALSE	FALSE	FALSE	ACGAM6PS|ACS|ADK1|AGDC|ATPM	N acetylglucosamine 6 phosphate synthase|Acetyl-CoA synthetase|Adenylate kinase|N-acetylglucosamine-6-phosphate deacetylase|ATP maintenance requirement	(1) accoa_c + (1) gam6p_c <=> (1) h_c + (1) coa_c + (1) acgam6p_c|(1) atp_c + (1) coa_c + (1) ac_c <=> (1) ppi_c + (1) h_c + (1) amp_c + (1) accoa_c|(1) h_c + (1) atp_c + (1) amp_c <=> (2) adp_c|(1) h2o_c + (1) acgam6p_c <=> (1) ac_c + (1) gam6p_c|(1) h2o_c + (1) atp_c <=> (1) pi_c + (1) h_c + (1) adp_c	CLO1313_RS14490|CLO1313_RS08515|CLO1313_RS02365|CLO1313_RS14490|U	(1) atp + (1) pi <=> (1) adp + (1) ppi
66	TRUE	FALSE	FALSE	FALSE	FALSE	FALSE	FALSE	FALSE	CYTDK1|NA1abc|NTD4|PPAna	ATP:cytidine 5-phosphotransferase|Sodium transport via ABC system|5-nucleotidase (CMP)|Inorganic diphosphatase (sodium translocating)	(1) atp_c + (1) cytd_c <=> (1) h_c + (1) adp_c + (1) cmp_c|(1) h2o_c + (1) atp_c + (1) na1_e <=> (1) pi_c + (1) h_c + (1) adp_c + (1) na1_c|(1) h2o_c + (1) cmp_c <=> (1) pi_c + (1) cytd_c|(2) pi_c + (1) h_c + (1) na1_e <=> (1) h2o_c + (1) ppi_c + (1) na1_c	CLO1313_RS09560|( CLO1313_RS09225 | CLO1313_RS02620 )|CLO1313_RS15375|CLO1313_RS04240	(1) atp + (1) pi <=> (1) adp + (1) ppi
67	TRUE	FALSE	FALSE	FALSE	FALSE	FALSE	FALSE	FALSE	Kabc|Kt3|PPA	Potassium ABC transporter|Potassium transport via proton antiport|Inorganic diphosphatase	(1) h2o_c + (1) atp_c + (1) k_e <=> (1) pi_c + (1) h_c + (1) adp_c + (1) k_c|(1) h_e + (1) k_c <=> (1) h_c + (1) k_e|(2) pi_c + (2) h_e <=> (1) h2o_c + (1) ppi_c + (1) h_c	U|CLO1313_RS01770|CLO1313_RS04240	(1) atp + (1) pi <=> (1) adp + (1) ppi
68	FALSE	FALSE	FALSE	FALSE	TRUE	FALSE	FALSE	FALSE	GK1|GLNS|GLUDy|GLUSy|NDPK1|NTPP2	Guanylate kinase (GMP:ATP)|Glutamine synthetase|Glutamate dehydrogenase (NADP)|Glutamate synthase (NADPH)|Nucleoside-diphosphate kinase (ATP:GDP)|Nucleoside triphosphate pyrophosphorylase (gtp)	(1) h_c + (1) atp_c + (1) gmp_c <=> (1) adp_c + (1) gdp_c|(1) nh4_c + (1) atp_c + (1) glu__L_c <=> (1) pi_c + (1) h_c + (1) adp_c + (1) gln__L_c|(1) h2o_c + (1) glu__L_c + (1) nadp_c <=> (1) h_c + (1) nh4_c + (1) akg_c + (1) nadph_c|(1) h_c + (1) akg_c + (1) gln__L_c + (1) nadph_c <=> (2) glu__L_c + (1) nadp_c|(1) atp_c + (1) gdp_c <=> (1) adp_c + (1) gtp_c|(1) h2o_c + (1) gtp_c <=> (1) ppi_c + (…	CLO1313_RS04815|( CLO1313_RS06875 | CLO1313_RS11700 | CLO1313_RS10315 | CLO1313_RS10285 )|( CLO1313_RS09335 | CLO1313_RS07420 | CLO1313_RS08370 | CLO1313_RS09345 )|( CLO1313_RS10305 | CLO1313_RS10290 | CLO1313_RS09345 )|CLO1313_RS07615|( CLO1313_RS01245 | CLO1313_RS10355 | CLO1313_RS00435 )	(1) atp + (1) pi <=> (1) adp + (1) ppi
69	FALSE	FALSE	FALSE	TRUE	FALSE	FALSE	FALSE	FALSE	ADK1|CYTDK2|NTD4|PC|PEPCK_re|PPDK	Adenylate kinase|Cytidine kinase (GTP)|5-nucleotidase (CMP)|Pyruvate carboxylase|Phosphoenolpyruvate carboxykinase (GTP)|Pyruvate,phosphate dikinase.	(1) h_c + (1) atp_c + (1) amp_c <=> (2) adp_c|(1) gtp_c + (1) cytd_c <=> (1) h_c + (1) gdp_c + (1) cmp_c|(1) h2o_c + (1) cmp_c <=> (1) pi_c + (1) cytd_c|(1) h2o_c + (1) co2_c + (1) pyr_c + (1) atp_c <=> (1) pi_c + (2) h_c + (1) adp_c + (1) oaa_c|(1) co2_c + (1) pep_c + (1) gdp_c <=> (1) gtp_c + (1) oaa_c|(1) ppi_c + (2) h_c + (1) amp_c + (1) pep_c <=> (1) pi_c + (1) pyr_c + (1) atp_c	CLO1313_RS02365|CLO1313_RS09560|CLO1313_RS15375|( CLO1313_RS07685 | CLO1313_RS08660 | CLO1313_RS08665 )|CLO1313_RS02095|CLO1313_RS04850	(1) atp + (1) pi <=> (1) adp + (1) ppi
70	FALSE	FALSE	FALSE	FALSE	FALSE	TRUE	FALSE	FALSE	NTPP1|DGK1|GLNS|GLUDy|GLUSy|NDPK5	Nucleoside triphosphate pyrophosphorylase (dgtp)|Deoxyguanylate kinase (dGMP:ATP)|Glutamine synthetase|Glutamate dehydrogenase (NADP)|Glutamate synthase (NADPH)|Nucleoside-diphosphate kinase (ATP:dGDP)	(1) h2o_c + (1) dgtp_c <=> (1) ppi_c + (2) h_c + (1) dgmp_c|(1) h_c + (1) atp_c + (1) dgmp_c <=> (1) adp_c + (1) dgdp_c|(1) nh4_c + (1) atp_c + (1) glu__L_c <=> (1) pi_c + (1) h_c + (1) adp_c + (1) gln__L_c|(1) h2o_c + (1) glu__L_c + (1) nadp_c <=> (1) h_c + (1) nh4_c + (1) akg_c + (1) nadph_c|(1) h_c + (1) akg_c + (1) gln__L_c + (1) nadph_c <=> (2) glu__L_c + (1) nadp_c|(1) atp_c + (1) dgdp_c <=…	CLO1313_RS01245|CLO1313_RS04815|( CLO1313_RS06875 | CLO1313_RS11700 | CLO1313_RS10315 | CLO1313_RS10285 )|( CLO1313_RS09335 | CLO1313_RS07420 | CLO1313_RS08370 | CLO1313_RS09345 )|( CLO1313_RS10305 | CLO1313_RS10290 | CLO1313_RS09345 )|CLO1313_RS07615	(1) atp + (1) pi <=> (1) adp + (1) ppi
71	TRUE	FALSE	FALSE	FALSE	FALSE	FALSE	FALSE	FALSE	NA1abc|NICRNS|NT5C|PPAna	Sodium transport via ABC system|Nicotinate D-ribonucleotide synthase (ATP)|5-nucleotidase|Inorganic diphosphatase (sodium translocating)	(1) h2o_c + (1) atp_c + (1) na1_e <=> (1) pi_c + (1) h_c + (1) adp_c + (1) na1_c|(1) atp_c + (1) nicrns_c <=> (1) h_c + (1) adp_c + (1) nicrnt_c|(1) h2o_c + (1) nicrnt_c <=> (1) pi_c + (1) nicrns_c|(2) pi_c + (1) h_c + (1) na1_e <=> (1) h2o_c + (1) ppi_c + (1) na1_c	( CLO1313_RS09225 | CLO1313_RS02620 )|CLO1313_RS08400|CLO1313_RS15375|CLO1313_RS04240	(1) atp + (1) pi <=> (1) adp + (1) ppi
72	FALSE	FALSE	FALSE	FALSE	TRUE	FALSE	FALSE	FALSE	GK1|ITCY|NDPK1|NDPK9|NTD4|NTPP2	Guanylate kinase (GMP:ATP)|ITP:cytidine 5-phosphotransferase|Nucleoside-diphosphate kinase (ATP:GDP)|ATP:IDP phosphotransferase, mitochondria|5-nucleotidase (CMP)|Nucleoside triphosphate pyrophosphorylase (gtp)	(1) h_c + (1) atp_c + (1) gmp_c <=> (1) adp_c + (1) gdp_c|(1) cytd_c + (1) itp_c <=> (1) h_c + (1) cmp_c + (1) idp_c|(1) atp_c + (1) gdp_c <=> (1) adp_c + (1) gtp_c|(1) atp_c + (1) idp_c <=> (1) adp_c + (1) itp_c|(1) h2o_c + (1) cmp_c <=> (1) pi_c + (1) cytd_c|(1) h2o_c + (1) gtp_c <=> (1) ppi_c + (2) h_c + (1) gmp_c	CLO1313_RS04815|CLO1313_RS09560|CLO1313_RS07615|CLO1313_RS07615|CLO1313_RS15375|( CLO1313_RS01245 | CLO1313_RS10355 | CLO1313_RS00435 )	(1) atp + (1) pi <=> (1) adp + (1) ppi
73	FALSE	FALSE	FALSE	FALSE	FALSE	TRUE	FALSE	FALSE	NTPP1|DGK1|ITCY|NDPK5|NDPK9|NTD4	Nucleoside triphosphate pyrophosphorylase (dgtp)|Deoxyguanylate kinase (dGMP:ATP)|ITP:cytidine 5-phosphotransferase|Nucleoside-diphosphate kinase (ATP:dGDP)|ATP:IDP phosphotransferase, mitochondria|5-nucleotidase (CMP)	(1) h2o_c + (1) dgtp_c <=> (1) ppi_c + (2) h_c + (1) dgmp_c|(1) h_c + (1) atp_c + (1) dgmp_c <=> (1) adp_c + (1) dgdp_c|(1) cytd_c + (1) itp_c <=> (1) h_c + (1) cmp_c + (1) idp_c|(1) atp_c + (1) dgdp_c <=> (1) adp_c + (1) dgtp_c|(1) atp_c + (1) idp_c <=> (1) adp_c + (1) itp_c|(1) h2o_c + (1) cmp_c <=> (1) pi_c + (1) cytd_c	CLO1313_RS01245|CLO1313_RS04815|CLO1313_RS09560|CLO1313_RS07615|CLO1313_RS07615|CLO1313_RS15375	(1) atp + (1) pi <=> (1) adp + (1) ppi
74	FALSE	FALSE	FALSE	FALSE	FALSE	TRUE	FALSE	FALSE	NTPP1|CYTDK1|DGK1|DGTCY|PIabc|PIt2	Nucleoside triphosphate pyrophosphorylase (dgtp)|ATP:cytidine 5-phosphotransferase|Deoxyguanylate kinase (dGMP:ATP)|DGTP:cytidine 5-phosphotransferase|Phosphate transport via ABC system|inorganic phosphate transporter	(1) h2o_c + (1) dgtp_c <=> (1) ppi_c + (2) h_c + (1) dgmp_c|(1) atp_c + (1) cytd_c <=> (1) h_c + (1) adp_c + (1) cmp_c|(1) h_c + (1) atp_c + (1) dgmp_c <=> (1) adp_c + (1) dgdp_c|(1) cytd_c + (1) dgtp_c <=> (1) h_c + (1) cmp_c + (1) dgdp_c|(1) h2o_c + (1) atp_c + (1) pi_e <=> (2) pi_c + (1) h_c + (1) adp_c|(1) pi_e <=> (1) pi_c	CLO1313_RS01245|CLO1313_RS09560|CLO1313_RS04815|CLO1313_RS09560|CLO1313_RS02830|CLO1313_RS02825	(1) atp + (1) pi <=> (1) adp + (1) ppi
75	FALSE	FALSE	FALSE	FALSE	FALSE	TRUE	FALSE	FALSE	NTPP1|CYTDK1|DGK1|DGTCY|NICRNS|NT5C	Nucleoside triphosphate pyrophosphorylase (dgtp)|ATP:cytidine 5-phosphotransferase|Deoxyguanylate kinase (dGMP:ATP)|DGTP:cytidine 5-phosphotransferase|Nicotinate D-ribonucleotide synthase (ATP)|5-nucleotidase	(1) h2o_c + (1) dgtp_c <=> (1) ppi_c + (2) h_c + (1) dgmp_c|(1) atp_c + (1) cytd_c <=> (1) h_c + (1) adp_c + (1) cmp_c|(1) h_c + (1) atp_c + (1) dgmp_c <=> (1) adp_c + (1) dgdp_c|(1) cytd_c + (1) dgtp_c <=> (1) h_c + (1) cmp_c + (1) dgdp_c|(1) atp_c + (1) nicrns_c <=> (1) h_c + (1) adp_c + (1) nicrnt_c|(1) h2o_c + (1) nicrnt_c <=> (1) pi_c + (1) nicrns_c	CLO1313_RS01245|CLO1313_RS09560|CLO1313_RS04815|CLO1313_RS09560|CLO1313_RS08400|CLO1313_RS15375	(1) atp + (1) pi <=> (1) adp + (1) ppi
76	FALSE	FALSE	FALSE	FALSE	FALSE	FALSE	TRUE	FALSE	NTTP8|PFK_2|PFK_5|PIabc|PIt2|UMPK	Uridine triphosphate pyrophosphohydrolase Pyrimidine metabolism EC:3.6.1.19|Phosphofructokinase (tagatose, ATP)|Phosphofructokinase (tagatose, UTP)|Phosphate transport via ABC system|inorganic phosphate transporter|UMP kinase	(1) h2o_c + (1) utp_c <=> (1) ppi_c + (2) h_c + (1) ump_c|(1) atp_c + (1) tag6p__D_c <=> (1) h_c + (1) adp_c + (1) tagdp__D_c|(1) utp_c + (1) tag6p__D_c <=> (1) h_c + (1) udp_c + (1) tagdp__D_c|(1) h2o_c + (1) atp_c + (1) pi_e <=> (2) pi_c + (1) h_c + (1) adp_c|(1) pi_e <=> (1) pi_c|(1) h_c + (1) atp_c + (1) ump_c <=> (1) adp_c + (1) udp_c	( CLO1313_RS01245 | CLO1313_RS00435 | CLO1313_RS10355 )|( CLO1313_RS05090 | CLO1313_RS09485 | CLO1313_RS13340 )|( CLO1313_RS05090 | CLO1313_RS09485 )|CLO1313_RS02830|CLO1313_RS02825|( CLO1313_RS07635 | CLO1313_RS06160 )	(1) atp + (1) pi <=> (1) adp + (1) ppi
77	FALSE	FALSE	FALSE	FALSE	FALSE	FALSE	TRUE	FALSE	ATPM|DCTCP|NDPK7|NTTP8|UMPK|UTCY	ATP maintenance requirement|DCTP:cytidine 5-phosphotransferase|ATP:dCDP phosphotransferase|Uridine triphosphate pyrophosphohydrolase Pyrimidine metabolism EC:3.6.1.19|UMP kinase|UTP:cytidine 5-phosphotransferase	(1) h2o_c + (1) atp_c <=> (1) pi_c + (1) h_c + (1) adp_c|(1) cytd_c + (1) dctp_c <=> (1) h_c + (1) cmp_c + (1) dcdp_c|(1) atp_c + (1) dcdp_c <=> (1) adp_c + (1) dctp_c|(1) h2o_c + (1) utp_c <=> (1) ppi_c + (2) h_c + (1) ump_c|(1) h_c + (1) atp_c + (1) ump_c <=> (1) adp_c + (1) udp_c|(1) utp_c + (1) cytd_c <=> (1) h_c + (1) udp_c + (1) cmp_c	U|CLO1313_RS09560|CLO1313_RS07615|( CLO1313_RS01245 | CLO1313_RS00435 | CLO1313_RS10355 )|( CLO1313_RS07635 | CLO1313_RS06160 )|CLO1313_RS09560	(1) atp + (1) pi <=> (1) adp + (1) ppi
78	TRUE	FALSE	FALSE	FALSE	FALSE	FALSE	FALSE	FALSE	DCTCP|NDPK7|NTD4|PPA	DCTP:cytidine 5-phosphotransferase|ATP:dCDP phosphotransferase|5-nucleotidase (CMP)|Inorganic diphosphatase	(1) cytd_c + (1) dctp_c <=> (1) h_c + (1) cmp_c + (1) dcdp_c|(1) atp_c + (1) dcdp_c <=> (1) adp_c + (1) dctp_c|(1) h2o_c + (1) cmp_c <=> (1) pi_c + (1) cytd_c|(2) pi_c + (2) h_e <=> (1) h2o_c + (1) ppi_c + (1) h_c	CLO1313_RS09560|CLO1313_RS07615|CLO1313_RS15375|CLO1313_RS04240	(1) atp + (1) pi <=> (1) adp + (1) ppi
79	FALSE	FALSE	FALSE	FALSE	TRUE	FALSE	FALSE	FALSE	GK1|NTPP2|PIabc|PIt2|URIK1|URIK2	Guanylate kinase (GMP:ATP)|Nucleoside triphosphate pyrophosphorylase (gtp)|Phosphate transport via ABC system|inorganic phosphate transporter|Uridine kinase ATPUridine|Uridine kinase (GTP:Uridine)	(1) h_c + (1) atp_c + (1) gmp_c <=> (1) adp_c + (1) gdp_c|(1) h2o_c + (1) gtp_c <=> (1) ppi_c + (2) h_c + (1) gmp_c|(1) h2o_c + (1) atp_c + (1) pi_e <=> (2) pi_c + (1) h_c + (1) adp_c|(1) pi_e <=> (1) pi_c|(1) atp_c + (1) uri_c <=> (1) h_c + (1) adp_c + (1) ump_c|(1) gtp_c + (1) uri_c <=> (1) h_c + (1) ump_c + (1) gdp_c	CLO1313_RS04815|( CLO1313_RS01245 | CLO1313_RS10355 | CLO1313_RS00435 )|CLO1313_RS02830|CLO1313_RS02825|CLO1313_RS09560|CLO1313_RS09560	(1) atp + (1) pi <=> (1) adp + (1) ppi
80	FALSE	FALSE	FALSE	FALSE	FALSE	TRUE	FALSE	FALSE	NTPP1|DGK1|NDPK1|NDPK5|NTD2|URIK2	Nucleoside triphosphate pyrophosphorylase (dgtp)|Deoxyguanylate kinase (dGMP:ATP)|Nucleoside-diphosphate kinase (ATP:GDP)|Nucleoside-diphosphate kinase (ATP:dGDP)|5-nucleotidase (UMP)|Uridine kinase (GTP:Uridine)	(1) h2o_c + (1) dgtp_c <=> (1) ppi_c + (2) h_c + (1) dgmp_c|(1) h_c + (1) atp_c + (1) dgmp_c <=> (1) adp_c + (1) dgdp_c|(1) atp_c + (1) gdp_c <=> (1) adp_c + (1) gtp_c|(1) atp_c + (1) dgdp_c <=> (1) adp_c + (1) dgtp_c|(1) h2o_c + (1) ump_c <=> (1) pi_c + (1) uri_c|(1) gtp_c + (1) uri_c <=> (1) h_c + (1) ump_c + (1) gdp_c	CLO1313_RS01245|CLO1313_RS04815|CLO1313_RS07615|CLO1313_RS07615|CLO1313_RS15375|CLO1313_RS09560	(1) atp + (1) pi <=> (1) adp + (1) ppi
81	FALSE	FALSE	FALSE	FALSE	FALSE	FALSE	TRUE	FALSE	ITCY|NTD4|NTTP8|PFK_5|PFK_6|UMPK	ITP:cytidine 5-phosphotransferase|5-nucleotidase (CMP)|Uridine triphosphate pyrophosphohydrolase Pyrimidine metabolism EC:3.6.1.19|Phosphofructokinase (tagatose, UTP)|Phosphofructokinase (tagatose, ITP)|UMP kinase	(1) cytd_c + (1) itp_c <=> (1) h_c + (1) cmp_c + (1) idp_c|(1) h2o_c + (1) cmp_c <=> (1) pi_c + (1) cytd_c|(1) h2o_c + (1) utp_c <=> (1) ppi_c + (2) h_c + (1) ump_c|(1) utp_c + (1) tag6p__D_c <=> (1) h_c + (1) udp_c + (1) tagdp__D_c|(1) itp_c + (1) tag6p__D_c <=> (1) h_c + (1) idp_c + (1) tagdp__D_c|(1) h_c + (1) atp_c + (1) ump_c <=> (1) adp_c + (1) udp_c	CLO1313_RS09560|CLO1313_RS15375|( CLO1313_RS01245 | CLO1313_RS00435 | CLO1313_RS10355 )|( CLO1313_RS05090 | CLO1313_RS09485 )|( CLO1313_RS05090 | CLO1313_RS09485 )|( CLO1313_RS07635 | CLO1313_RS06160 )	(1) atp + (1) pi <=> (1) adp + (1) ppi
82	FALSE	FALSE	FALSE	FALSE	FALSE	TRUE	FALSE	FALSE	NTPP1|DCTCP|DGK1|NDPK5|NDPK7|NTD4	Nucleoside triphosphate pyrophosphorylase (dgtp)|DCTP:cytidine 5-phosphotransferase|Deoxyguanylate kinase (dGMP:ATP)|Nucleoside-diphosphate kinase (ATP:dGDP)|ATP:dCDP phosphotransferase|5-nucleotidase (CMP)	(1) h2o_c + (1) dgtp_c <=> (1) ppi_c + (2) h_c + (1) dgmp_c|(1) cytd_c + (1) dctp_c <=> (1) h_c + (1) cmp_c + (1) dcdp_c|(1) h_c + (1) atp_c + (1) dgmp_c <=> (1) adp_c + (1) dgdp_c|(1) atp_c + (1) dgdp_c <=> (1) adp_c + (1) dgtp_c|(1) atp_c + (1) dcdp_c <=> (1) adp_c + (1) dctp_c|(1) h2o_c + (1) cmp_c <=> (1) pi_c + (1) cytd_c	CLO1313_RS01245|CLO1313_RS09560|CLO1313_RS04815|CLO1313_RS07615|CLO1313_RS07615|CLO1313_RS15375	(1) atp + (1) pi <=> (1) adp + (1) ppi
83	FALSE	FALSE	FALSE	FALSE	TRUE	FALSE	FALSE	FALSE	DCTUP|GK1|NDPK1|NDPK7|NTD2|NTPP2	DCTP:uridine 5-phosphotransferase|Guanylate kinase (GMP:ATP)|Nucleoside-diphosphate kinase (ATP:GDP)|ATP:dCDP phosphotransferase|5-nucleotidase (UMP)|Nucleoside triphosphate pyrophosphorylase (gtp)	(1) uri_c + (1) dctp_c <=> (1) h_c + (1) ump_c + (1) dcdp_c|(1) h_c + (1) atp_c + (1) gmp_c <=> (1) adp_c + (1) gdp_c|(1) atp_c + (1) gdp_c <=> (1) adp_c + (1) gtp_c|(1) atp_c + (1) dcdp_c <=> (1) adp_c + (1) dctp_c|(1) h2o_c + (1) ump_c <=> (1) pi_c + (1) uri_c|(1) h2o_c + (1) gtp_c <=> (1) ppi_c + (2) h_c + (1) gmp_c	CLO1313_RS09560|CLO1313_RS04815|CLO1313_RS07615|CLO1313_RS07615|CLO1313_RS15375|( CLO1313_RS01245 | CLO1313_RS10355 | CLO1313_RS00435 )	(1) atp + (1) pi <=> (1) adp + (1) ppi
84	FALSE	FALSE	FALSE	FALSE	FALSE	TRUE	FALSE	FALSE	NTPP1|DGK1|DTTGY|NDPK4|NDPK5|NTD4	Nucleoside triphosphate pyrophosphorylase (dgtp)|Deoxyguanylate kinase (dGMP:ATP)|DTTP:cytidine 5-phosphotransferase|Nucleoside-diphosphate kinase (ATP:dTDP)|Nucleoside-diphosphate kinase (ATP:dGDP)|5-nucleotidase (CMP)	(1) h2o_c + (1) dgtp_c <=> (1) ppi_c + (2) h_c + (1) dgmp_c|(1) h_c + (1) atp_c + (1) dgmp_c <=> (1) adp_c + (1) dgdp_c|(1) cytd_c + (1) dttp_c <=> (1) h_c + (1) cmp_c + (1) dtdp_c|(1) atp_c + (1) dtdp_c <=> (1) adp_c + (1) dttp_c|(1) atp_c + (1) dgdp_c <=> (1) adp_c + (1) dgtp_c|(1) h2o_c + (1) cmp_c <=> (1) pi_c + (1) cytd_c	CLO1313_RS01245|CLO1313_RS04815|CLO1313_RS09560|CLO1313_RS07615|CLO1313_RS07615|CLO1313_RS15375	(1) atp + (1) pi <=> (1) adp + (1) ppi
85	TRUE	FALSE	FALSE	FALSE	FALSE	FALSE	FALSE	FALSE	GLNS|GMPS|GMPS2|PPA	Glutamine synthetase|GMP synthase|GMP synthase|Inorganic diphosphatase	(1) nh4_c + (1) atp_c + (1) glu__L_c <=> (1) pi_c + (1) h_c + (1) adp_c + (1) gln__L_c|(1) nh4_c + (1) atp_c + (1) xmp_c <=> (1) ppi_c + (3) h_c + (1) amp_c + (1) gmp_c|(1) h2o_c + (1) atp_c + (1) gln__L_c + (1) xmp_c <=> (1) ppi_c + (3) h_c + (1) glu__L_c + (1) amp_c + (1) gmp_c|(2) pi_c + (2) h_e <=> (1) h2o_c + (1) ppi_c + (1) h_c	( CLO1313_RS06875 | CLO1313_RS11700 | CLO1313_RS10315 | CLO1313_RS10285 )|( CLO1313_RS09330 | CLO1313_RS10310 )|( CLO1313_RS09330 | CLO1313_RS10310 )|CLO1313_RS04240	(1) atp + (1) pi <=> (1) adp + (1) ppi
86	FALSE	FALSE	FALSE	FALSE	FALSE	TRUE	FALSE	FALSE	NTPP1|ATPM|DGK1|DGTCY|DTTGY|NDPK4	Nucleoside triphosphate pyrophosphorylase (dgtp)|ATP maintenance requirement|Deoxyguanylate kinase (dGMP:ATP)|DGTP:cytidine 5-phosphotransferase|DTTP:cytidine 5-phosphotransferase|Nucleoside-diphosphate kinase (ATP:dTDP)	(1) h2o_c + (1) dgtp_c <=> (1) ppi_c + (2) h_c + (1) dgmp_c|(1) h2o_c + (1) atp_c <=> (1) pi_c + (1) h_c + (1) adp_c|(1) h_c + (1) atp_c + (1) dgmp_c <=> (1) adp_c + (1) dgdp_c|(1) cytd_c + (1) dgtp_c <=> (1) h_c + (1) cmp_c + (1) dgdp_c|(1) cytd_c + (1) dttp_c <=> (1) h_c + (1) cmp_c + (1) dtdp_c|(1) atp_c + (1) dtdp_c <=> (1) adp_c + (1) dttp_c	CLO1313_RS01245|U|CLO1313_RS04815|CLO1313_RS09560|CLO1313_RS09560|CLO1313_RS07615	(1) atp + (1) pi <=> (1) adp + (1) ppi
87	FALSE	FALSE	FALSE	FALSE	FALSE	FALSE	TRUE	FALSE	ATPM|NDPK6|NTTP8|RNDR4n|RNTR4|UMPK	ATP maintenance requirement|Nucleoside-diphosphate kinase (ATP:dUDP)|Uridine triphosphate pyrophosphohydrolase Pyrimidine metabolism EC:3.6.1.19|Ribonucleoside diphosphate reductase UDP nuclear|Ribonucleoside triphosphate reductase UTP|UMP kinase	(1) h2o_c + (1) atp_c <=> (1) pi_c + (1) h_c + (1) adp_c|(1) atp_c + (1) dudp_c <=> (1) adp_c + (1) dutp_c|(1) h2o_c + (1) utp_c <=> (1) ppi_c + (2) h_c + (1) ump_c|(1) udp_c + (1) trdrd_c <=> (1) h2o_c + (1) trdox_c + (1) dudp_c|(1) utp_c + (1) trdrd_c <=> (1) h2o_c + (1) trdox_c + (1) dutp_c|(1) h_c + (1) atp_c + (1) ump_c <=> (1) adp_c + (1) udp_c	U|CLO1313_RS07615|( CLO1313_RS01245 | CLO1313_RS00435 | CLO1313_RS10355 )|CLO1313_RS11040|CLO1313_RS07975|( CLO1313_RS07635 | CLO1313_RS06160 )	(1) atp + (1) pi <=> (1) adp + (1) ppi
88	FALSE	FALSE	FALSE	FALSE	FALSE	TRUE	FALSE	FALSE	NTPP1|CYTDK1|DGK1|DGTUP|NTD4|URIK1	Nucleoside triphosphate pyrophosphorylase (dgtp)|ATP:cytidine 5-phosphotransferase|Deoxyguanylate kinase (dGMP:ATP)|DGTP:uridine 5-phosphotransferase|5-nucleotidase (CMP)|Uridine kinase ATPUridine	(1) h2o_c + (1) dgtp_c <=> (1) ppi_c + (2) h_c + (1) dgmp_c|(1) atp_c + (1) cytd_c <=> (1) h_c + (1) adp_c + (1) cmp_c|(1) h_c + (1) atp_c + (1) dgmp_c <=> (1) adp_c + (1) dgdp_c|(1) uri_c + (1) dgtp_c <=> (1) h_c + (1) ump_c + (1) dgdp_c|(1) h2o_c + (1) cmp_c <=> (1) pi_c + (1) cytd_c|(1) atp_c + (1) uri_c <=> (1) h_c + (1) adp_c + (1) ump_c	CLO1313_RS01245|CLO1313_RS09560|CLO1313_RS04815|CLO1313_RS09560|CLO1313_RS15375|CLO1313_RS09560	(1) atp + (1) pi <=> (1) adp + (1) ppi
89	TRUE	FALSE	FALSE	FALSE	FALSE	FALSE	FALSE	FALSE	DGTUP|NDPK5|NTD2|PPA	DGTP:uridine 5-phosphotransferase|Nucleoside-diphosphate kinase (ATP:dGDP)|5-nucleotidase (UMP)|Inorganic diphosphatase	(1) uri_c + (1) dgtp_c <=> (1) h_c + (1) ump_c + (1) dgdp_c|(1) atp_c + (1) dgdp_c <=> (1) adp_c + (1) dgtp_c|(1) h2o_c + (1) ump_c <=> (1) pi_c + (1) uri_c|(2) pi_c + (2) h_e <=> (1) h2o_c + (1) ppi_c + (1) h_c	CLO1313_RS09560|CLO1313_RS07615|CLO1313_RS15375|CLO1313_RS04240	(1) atp + (1) pi <=> (1) adp + (1) ppi
90	FALSE	FALSE	FALSE	FALSE	TRUE	FALSE	FALSE	FALSE	ABGPT|CYTDK1|GK1|HEX1|NTD4|NTPP2	ATP:beta-D-glucose 6-phosphotransferase|ATP:cytidine 5-phosphotransferase|Guanylate kinase (GMP:ATP)|Hexokinase (D-glucose:ATP)|5-nucleotidase (CMP)|Nucleoside triphosphate pyrophosphorylase (gtp)	(1) glc__D_c + (1) gtp_c <=> (1) h_c + (1) g6p_c + (1) gdp_c|(1) atp_c + (1) cytd_c <=> (1) h_c + (1) adp_c + (1) cmp_c|(1) h_c + (1) atp_c + (1) gmp_c <=> (1) adp_c + (1) gdp_c|(1) glc__D_c + (1) atp_c <=> (1) h_c + (1) adp_c + (1) g6p_c|(1) h2o_c + (1) cmp_c <=> (1) pi_c + (1) cytd_c|(1) h2o_c + (1) gtp_c <=> (1) ppi_c + (2) h_c + (1) gmp_c	( CLO1313_RS02480 | CLO1313_RS09260 )|CLO1313_RS09560|CLO1313_RS04815|( CLO1313_RS02480 | CLO1313_RS09260 )|CLO1313_RS15375|( CLO1313_RS01245 | CLO1313_RS10355 | CLO1313_RS00435 )	(1) atp + (1) pi <=> (1) adp + (1) ppi
91	TRUE	FALSE	FALSE	FALSE	FALSE	FALSE	FALSE	FALSE	ATPM|PIt|PIt2|PPA	ATP maintenance requirement|inorganic phosphate transporter|inorganic phosphate transporter|Inorganic diphosphatase	(1) h2o_c + (1) atp_c <=> (1) pi_c + (1) h_c + (1) adp_c|(1) h_e + (1) pi_e <=> (1) pi_c + (1) h_c|(1) pi_e <=> (1) pi_c|(2) pi_c + (2) h_e <=> (1) h2o_c + (1) ppi_c + (1) h_c	U|CLO1313_RS02825|CLO1313_RS02825|CLO1313_RS04240	(1) atp + (1) pi <=> (1) adp + (1) ppi
92	TRUE	FALSE	FALSE	FALSE	FALSE	FALSE	FALSE	FALSE	NA1abc|PIabc|PIt2|PPAna	Sodium transport via ABC system|Phosphate transport via ABC system|inorganic phosphate transporter|Inorganic diphosphatase (sodium translocating)	(1) h2o_c + (1) atp_c + (1) na1_e <=> (1) pi_c + (1) h_c + (1) adp_c + (1) na1_c|(1) h2o_c + (1) atp_c + (1) pi_e <=> (2) pi_c + (1) h_c + (1) adp_c|(1) pi_e <=> (1) pi_c|(2) pi_c + (1) h_c + (1) na1_e <=> (1) h2o_c + (1) ppi_c + (1) na1_c	( CLO1313_RS09225 | CLO1313_RS02620 )|CLO1313_RS02830|CLO1313_RS02825|CLO1313_RS04240	(1) atp + (1) pi <=> (1) adp + (1) ppi
93	FALSE	FALSE	FALSE	FALSE	FALSE	FALSE	TRUE	FALSE	ATPM|NDPK9|NTTP8|PFK_5|PFK_6|UMPK	ATP maintenance requirement|ATP:IDP phosphotransferase, mitochondria|Uridine triphosphate pyrophosphohydrolase Pyrimidine metabolism EC:3.6.1.19|Phosphofructokinase (tagatose, UTP)|Phosphofructokinase (tagatose, ITP)|UMP kinase	(1) h2o_c + (1) atp_c <=> (1) pi_c + (1) h_c + (1) adp_c|(1) atp_c + (1) idp_c <=> (1) adp_c + (1) itp_c|(1) h2o_c + (1) utp_c <=> (1) ppi_c + (2) h_c + (1) ump_c|(1) utp_c + (1) tag6p__D_c <=> (1) h_c + (1) udp_c + (1) tagdp__D_c|(1) itp_c + (1) tag6p__D_c <=> (1) h_c + (1) idp_c + (1) tagdp__D_c|(1) h_c + (1) atp_c + (1) ump_c <=> (1) adp_c + (1) udp_c	U|CLO1313_RS07615|( CLO1313_RS01245 | CLO1313_RS00435 | CLO1313_RS10355 )|( CLO1313_RS05090 | CLO1313_RS09485 )|( CLO1313_RS05090 | CLO1313_RS09485 )|( CLO1313_RS07635 | CLO1313_RS06160 )	(1) atp + (1) pi <=> (1) adp + (1) ppi
94	FALSE	FALSE	FALSE	FALSE	TRUE	FALSE	FALSE	FALSE	GK1|NICRNS|NT5C|NTPP2|PGK|PGK2	Guanylate kinase (GMP:ATP)|Nicotinate D-ribonucleotide synthase (ATP)|5-nucleotidase|Nucleoside triphosphate pyrophosphorylase (gtp)|Phosphoglycerate kinase|GTP dependent Phosphoglycerate kinase	(1) h_c + (1) atp_c + (1) gmp_c <=> (1) adp_c + (1) gdp_c|(1) atp_c + (1) nicrns_c <=> (1) h_c + (1) adp_c + (1) nicrnt_c|(1) h2o_c + (1) nicrnt_c <=> (1) pi_c + (1) nicrns_c|(1) h2o_c + (1) gtp_c <=> (1) ppi_c + (2) h_c + (1) gmp_c|(1) adp_c + (1) 13dpg_c <=> (1) atp_c + (1) 3pg_c|(1) gdp_c + (1) 13dpg_c <=> (1) gtp_c + (1) 3pg_c	CLO1313_RS04815|CLO1313_RS08400|CLO1313_RS15375|( CLO1313_RS01245 | CLO1313_RS10355 | CLO1313_RS00435 )|CLO1313_RS10610|CLO1313_RS10610	(1) atp + (1) pi <=> (1) adp + (1) ppi
95	FALSE	FALSE	FALSE	TRUE	FALSE	FALSE	FALSE	FALSE	ADK1|ATPM|NDPK1|PC|PEPCK_re|PPDK	Adenylate kinase|ATP maintenance requirement|Nucleoside-diphosphate kinase (ATP:GDP)|Pyruvate carboxylase|Phosphoenolpyruvate carboxykinase (GTP)|Pyruvate,phosphate dikinase.	(1) h_c + (1) atp_c + (1) amp_c <=> (2) adp_c|(1) h2o_c + (1) atp_c <=> (1) pi_c + (1) h_c + (1) adp_c|(1) atp_c + (1) gdp_c <=> (1) adp_c + (1) gtp_c|(1) h2o_c + (1) co2_c + (1) pyr_c + (1) atp_c <=> (1) pi_c + (2) h_c + (1) adp_c + (1) oaa_c|(1) co2_c + (1) pep_c + (1) gdp_c <=> (1) gtp_c + (1) oaa_c|(1) ppi_c + (2) h_c + (1) amp_c + (1) pep_c <=> (1) pi_c + (1) pyr_c + (1) atp_c	CLO1313_RS02365|U|CLO1313_RS07615|( CLO1313_RS07685 | CLO1313_RS08660 | CLO1313_RS08665 )|CLO1313_RS02095|CLO1313_RS04850	(1) atp + (1) pi <=> (1) adp + (1) ppi
96	TRUE	FALSE	FALSE	FALSE	FALSE	FALSE	FALSE	FALSE	MMCD|PPA|PPCOAC	Methylmalonyl-CoA decarboxylase (Sodium)|Inorganic diphosphatase|Propionyl-CoA carboxylase	(1) h_e + (1) mmcoa__S_c <=> (1) co2_c + (1) ppcoa_c|(2) pi_c + (2) h_e <=> (1) h2o_c + (1) ppi_c + (1) h_c|(1) h2o_c + (1) co2_c + (1) atp_c + (1) ppcoa_c <=> (1) pi_c + (2) h_c + (1) adp_c + (1) mmcoa__S_c	CLO1313_RS08660|CLO1313_RS04240|CLO1313_RS07700	(1) atp + (1) pi <=> (1) adp + (1) ppi
97	FALSE	FALSE	FALSE	FALSE	FALSE	TRUE	FALSE	FALSE	NTPP1|CYTDK2|DGK1|NDPK1|NDPK5|NTD4	Nucleoside triphosphate pyrophosphorylase (dgtp)|Cytidine kinase (GTP)|Deoxyguanylate kinase (dGMP:ATP)|Nucleoside-diphosphate kinase (ATP:GDP)|Nucleoside-diphosphate kinase (ATP:dGDP)|5-nucleotidase (CMP)	(1) h2o_c + (1) dgtp_c <=> (1) ppi_c + (2) h_c + (1) dgmp_c|(1) gtp_c + (1) cytd_c <=> (1) h_c + (1) gdp_c + (1) cmp_c|(1) h_c + (1) atp_c + (1) dgmp_c <=> (1) adp_c + (1) dgdp_c|(1) atp_c + (1) gdp_c <=> (1) adp_c + (1) gtp_c|(1) atp_c + (1) dgdp_c <=> (1) adp_c + (1) dgtp_c|(1) h2o_c + (1) cmp_c <=> (1) pi_c + (1) cytd_c	CLO1313_RS01245|CLO1313_RS09560|CLO1313_RS04815|CLO1313_RS07615|CLO1313_RS07615|CLO1313_RS15375	(1) atp + (1) pi <=> (1) adp + (1) ppi
98	FALSE	FALSE	FALSE	FALSE	FALSE	FALSE	TRUE	FALSE	ATPM|ITCY|NDPK9|NTTP8|UMPK|UTCY	ATP maintenance requirement|ITP:cytidine 5-phosphotransferase|ATP:IDP phosphotransferase, mitochondria|Uridine triphosphate pyrophosphohydrolase Pyrimidine metabolism EC:3.6.1.19|UMP kinase|UTP:cytidine 5-phosphotransferase	(1) h2o_c + (1) atp_c <=> (1) pi_c + (1) h_c + (1) adp_c|(1) cytd_c + (1) itp_c <=> (1) h_c + (1) cmp_c + (1) idp_c|(1) atp_c + (1) idp_c <=> (1) adp_c + (1) itp_c|(1) h2o_c + (1) utp_c <=> (1) ppi_c + (2) h_c + (1) ump_c|(1) h_c + (1) atp_c + (1) ump_c <=> (1) adp_c + (1) udp_c|(1) utp_c + (1) cytd_c <=> (1) h_c + (1) udp_c + (1) cmp_c	U|CLO1313_RS09560|CLO1313_RS07615|( CLO1313_RS01245 | CLO1313_RS00435 | CLO1313_RS10355 )|( CLO1313_RS07635 | CLO1313_RS06160 )|CLO1313_RS09560	(1) atp + (1) pi <=> (1) adp + (1) ppi
99	FALSE	FALSE	FALSE	FALSE	TRUE	FALSE	FALSE	FALSE	DGTUP|ATPM|GK1|URIK2|NDPK5|NTPP2	DGTP:uridine 5-phosphotransferase|ATP maintenance requirement|Guanylate kinase (GMP:ATP)|Uridine kinase (GTP:Uridine)|Nucleoside-diphosphate kinase (ATP:dGDP)|Nucleoside triphosphate pyrophosphorylase (gtp)	(1) uri_c + (1) dgtp_c <=> (1) h_c + (1) ump_c + (1) dgdp_c|(1) h2o_c + (1) atp_c <=> (1) pi_c + (1) h_c + (1) adp_c|(1) h_c + (1) atp_c + (1) gmp_c <=> (1) adp_c + (1) gdp_c|(1) gtp_c + (1) uri_c <=> (1) h_c + (1) ump_c + (1) gdp_c|(1) atp_c + (1) dgdp_c <=> (1) adp_c + (1) dgtp_c|(1) h2o_c + (1) gtp_c <=> (1) ppi_c + (2) h_c + (1) gmp_c	CLO1313_RS09560|U|CLO1313_RS04815|CLO1313_RS09560|CLO1313_RS07615|( CLO1313_RS01245 | CLO1313_RS10355 | CLO1313_RS00435 )	(1) atp + (1) pi <=> (1) adp + (1) ppi
100	FALSE	FALSE	FALSE	FALSE	TRUE	FALSE	FALSE	FALSE	CYTDK2|DATCY|DATUP|GK1|NTD2|NTPP2	Cytidine kinase (GTP)|DATP:cytidine 5-phosphotransferase|DATP:uridine 5-phosphotransferase|Guanylate kinase (GMP:ATP)|5-nucleotidase (UMP)|Nucleoside triphosphate pyrophosphorylase (gtp)	(1) gtp_c + (1) cytd_c <=> (1) h_c + (1) gdp_c + (1) cmp_c|(1) cytd_c + (1) datp_c <=> (1) h_c + (1) cmp_c + (1) dadp_c|(1) uri_c + (1) datp_c <=> (1) h_c + (1) ump_c + (1) dadp_c|(1) h_c + (1) atp_c + (1) gmp_c <=> (1) adp_c + (1) gdp_c|(1) h2o_c + (1) ump_c <=> (1) pi_c + (1) uri_c|(1) h2o_c + (1) gtp_c <=> (1) ppi_c + (2) h_c + (1) gmp_c	CLO1313_RS09560|CLO1313_RS09560|CLO1313_RS09560|CLO1313_RS04815|CLO1313_RS15375|( CLO1313_RS01245 | CLO1313_RS10355 | CLO1313_RS00435 )	(1) atp + (1) pi <=> (1) adp + (1) ppi
# of cycles	23	1	8	2	23	22	19	2
# total	100
