# Supplementary material for: Functional Analysis of H+-Pumping Membrane-Bound Pyrophosphatase, ADP-Glucose Synthase, and Pyruvate Phosphate Dikinase as Pyrophosphate Sources in Clostridium thermocellum
Source: Appl Environ Microbiol. 2022 Feb 22;88(4):e01857-21. doi: 10.1128/aem.01857-21 (PMC8863071; doi:10.1128/aem.01857-21)
Supplement: Supplemental file 2 — File S2. Download aem.01857-21-s0002.xlsx, XLSX file, 0.03 MB [file aem.01857-21-s0002.xlsx]

## Sheet: Sheet1
Coordinate	CDS	CDS Description	Type	Reference	Allele	Note (Amino acid/Genome sequence change)	LL1004	AVM003	AVM008	AVM051	AVM052	AVM053	AVM056	AVM059	AVM060	AVM061
54703	Clo1313_0050	Primosome, DnaD subunit	Deletion	T	-		0.913	0.926	0.918	0.93	0.93	0.88	0.93	0.97	0.94	0.95
103523	Clo1313_0090	S-layer domain containing protein	SNV	A	G											0.36
103523	Clo1313_0090	S-layer domain containing protein	SNV	A	A											0.61
103697	Clo1313_0090	S-layer domain containing protein	SNV	A	G											0.41
103697	Clo1313_0090	S-layer domain containing protein	SNV	A	A											0.5
103811	Clo1313_0090	S-layer domain containing protein	SNV	A	G									0.4
103811	Clo1313_0090	S-layer domain containing protein	SNV	A	A									0.55
131198	Clo1313_0115	Sulfate ABC transporter inner membrane subunit CysT	SNV	A	G			1			1
161298	Clo1313_0147	CDP-glucose 4,6-dehydratase	SNV	A	G			1			0.978
165019	Clo1313_0150	transposase mutator type	SNV	T	G										0.35
165019	Clo1313_0150	transposase mutator type	SNV	T	T										0.65
186856	Clo1313_0171	hypothetical protein	SNV	A	G			1			1
187387^187388	Clo1313_0172	Biotin/acetyl-CoA-carboxylase ligase	Insertion	-	A							0.88	0.85			0.94
205989	Clo1313_0193	ATP synthase F1, alpha subunit	SNV	C	T			0.964			1
237736	24 bp upstream of Clo1313_0217	UDP-N-acetylglucosamine pyrophosphorylase	Deletion	A	-		0.853	0.94	0.893	0.97	0.9	0.91	0.89	0.93	0.85	0.95
279491^279492	94 bp downstream of Clo1313_0256	regulatory protein tetR	Insertion	-	G											0.89
294843	Clo1313_0271	Stage II sporulation protein E	SNV	C	T			0.95			1
335843	Clo1313_0308	NusG antitermination factor	SNV	C	T			0.97			0.98
345353	Clo1313_0314	DNA-directed RNA polymerase B subunit	SNV	G	T											1
435807	Clo1313_0397	glucan endo-1,3-beta-D-glucosidase	SNV	A	G						1
444862	Clo1313_0402	signal transduction histidine kinase	Deletion	T	-			0.92			0.98
499095	non-specific region		SNV	T	G			0.4
499095	non-specific region		SNV	T	t			0.6
528772	Clo1313_0482	regulatory protein DeoR	SNV	T	G			0.36
528772	Clo1313_0482	regulatory protein DeoR	SNV	T	T			0.64
549800	Clo1313_0500	pectinesterase	SNV	A	G			1			0.91
559117^559118	non-specific region		Insertion	-	T		0.9	0.82	0.57	0.69	0.83	0.94	0.82	0.78	0.7	1
575494	non-specific region		SNV	C	T		1	1	0.93	0.94	1	1	0.96	0.98	1	1
576857	non-specific region		SNV	A	C
576857	non-specific region		SNV	A	A
578392	Clo1313_0524	hypothetical protein	SNV	T	G					0.36
578392	Clo1313_0524	hypothetical protein	SNV	T	T					0.64
595993	Clo1313_0542	NADH:flavin oxidoreductase	SNV	G	T								0.97			1
602942	Clo1313_0547	Intracellular protease	SNV	A	G							0.97	0.96			1
618980	non-specific region		SNV	T	C								0.98			0.98
622708	Clo1313_0564	hydrogenase expression/formation protein HypE	SNV	T	G				0.5
622708	Clo1313_0564	hydrogenase expression/formation protein HypE	SNV	T	T				0.5
633225	non-specific region		SNV	G	T											1
664797	non-specific region		SNV	G	A			0.9					1			1
665962	non-specific region		SNV	T	C		1	0.94	0.96	0.92	1	1	0.94	0.96	1	0.98
677287	intergenic		SNV	A	G		0.936	0.97	0.95	1	0.88	1	0.98	0.98	0.93	1
677297	intergenic		SNV	A	G		0.97	0.94	0.95	1	0.93	1	0.98	0.98	0.94	1
705704	Clo1313_0627	cipA	SNV	C	T	P364L										1
710248	Clo1313_0628	Cellulosome anchoring protein cohesin region	SNV	C	A		0.4615
710248	Clo1313_0628	Cellulosome anchoring protein cohesin region	SNV	C	C		0.5385
710256	Clo1313_0628	Cellulosome anchoring protein cohesin region	SNV	G	C							0.35
710256	Clo1313_0628	Cellulosome anchoring protein cohesin region	SNV	G	G							0.53
710259	Clo1313_0628	Cellulosome anchoring protein cohesin region	SNV	A	C		0.3636			0.43		0.35
710259	Clo1313_0628	Cellulosome anchoring protein cohesin region	SNV	A	A		0.6364			0.57		0.53
711307	Clo1313_0628	Cellulosome anchoring protein cohesin region	SNV	A	C					0.45
711307	Clo1313_0628	Cellulosome anchoring protein cohesin region	SNV	A	A					0.55
711457	Clo1313_0628	Cellulosome anchoring protein cohesin region	SNV	A	C				0.38
711457	Clo1313_0628	Cellulosome anchoring protein cohesin region	SNV	A	A				0.54
712656	Clo1313_0628	olpB	SNV	A	C											0.38
712656	Clo1313_0628	olpB	SNV	A	A											0.62
729753^729754	intergenic, upstream of transposon		Insertion	-	A		0.867	0.8	0.67	0.75	0.7	0.93	0.82	0.7	0.86	0.94
730420	Upstream of Clo1313_0644	transposase IS200 family	SNV	G	A		1	0.96	0.93	1	0.81	1	0.9	0.91	0.93	0.97
750025	non-specific region		SNV	A	C			0.36
750025	non-specific region		SNV	A	A			0.64
750112	non-specific region		SNV	T	G				0.4
750112	non-specific region		SNV	T	T				0.6
761369	21 bp downstream of Clo1313_0669	mannose-6-phosphate isomerase, class I	Deletion	T	-			0.94			0.89
796761^796762	intergenic		Insertion	-	T						0.81
801363	Clo1313_0698	ABC transporter related protein	SNV	A	C			0.36
801363	Clo1313_0698	ABC transporter related protein	SNV	A	A			0.64
801395	Clo1313_0698	ABC transporter related protein	SNV	G	C			0.36
801395	Clo1313_0698	ABC transporter related protein	SNV	G	G			0.64
846980	Clo1313_0735	Radical SAM domain protein	SNV	A	G						1
853672	Clo1313_0739	Helicase, recD/TraA family	Deletion	A	-		0.895	0.89	0.76	0.88	0.94	0.95	0.86	0.91	0.93	0.95
888080	non-specific region		SNV	T	G				0.54
888080	non-specific region		SNV	T	T				0.46
888085	non-specific region		SNV	A	C				0.36
888085	non-specific region		SNV	A	A				0.64
888093	non-specific region		SNV	T	G				0.4
888093	non-specific region		SNV	T	T				0.6
893331..893332	Clo1313_0780	copper amine oxidase-like domain containing protein	Deletion	AT	-			0.85	0.82	0.79	0.84	0.79	0.88	0.88	0.77	0.94
898751	Clo1313_0783	YD repeating protein	SNV	G	T						0.5
898751	Clo1313_0783	YD repeating protein	SNV	G	G						0.5
907589	Clo1313_0786	YD repeating protein	SNV	A	G		0.944	0.97	0.93	0.95	1	1	1	0.97	1	1
907843	Clo1313_0786	YD repeating protein	SNV	A	G		0.947	0.94	1	1	1	1	0.98	1	1	1
938279^938280	144 bp upstream of Clo1313_0813	Phosphoglycerate mutase	Insertion	-	T						0.76
968511	Clo1313_0840	G protein-coupled receptor 119	Deletion	A	-		0.947	0.84	0.94	0.96	0.91	0.93	0.94	0.9	0.96
977928	intergenic		SNV	T	C			1			0.96
1028852	Clo1313_0880	YD repeating protein	SNV	G	T											1
1044561^1044562	Clo1313_0896	glycosyl transferase group 1	Insertion	-	A						0.79
1048878	Clo1313_0900	Polysaccharide biosynthesis protein	SNV	A	T						0.42
1048878	Clo1313_0900	Polysaccharide biosynthesis protein	SNV	A	A						0.56
1058322	Clo1313_0908	adenine phosphoribosyltransferase	SNV	C	A
1058322	Clo1313_0908	adenine phosphoribosyltransferase	SNV	C	C
1068386	Clo1313_0917	hypothetical protein	Deletion	A	-						0.5
1097106	Clo1313_0941	guanylate kinase	SNV	T	A									0.68
1140082	15 bp downstream of Clo1313_0978	transglycosylase-associated protein	Deletion	A	-						0.83
1153214^1153215	19 bp upstream of Clo1313_0989	iron-sulfer cluster binding protein	Insertion	-	T			0.52			0.42
1197201	Clo1313_1021	PKD domain containing protein; fibronectin Type III domain-containing protein	SNV	C	T
1197201	Clo1313_1021	PKD domain containing protein; fibronectin Type III domain-containing protein	SNV	C	C
1198434	Clo1313_1021	PKD domain containing protein; fibronectin Type III domain-containing protein	SNV	C	T		0.364	0.45		0.41		0.42	0.38	0.49	0.45	0.36
1198434	Clo1313_1021	PKD domain containing protein; fibronectin Type III domain-containing protein	SNV	C	C		0.636	0.55		0.59		0.58	0.62	0.51	0.55	0.64
1269417^1269418	Downstream of Clo1313_1060	hedgehog/intein hint domain protein	Insertion	-	A		0.8	0.7	0.79	0.68	0.78	0.8	0.87	0.82	0.75	0.93
1271513^1271514	intergenic, upstream of transposon		Insertion	-	A		0.872	0.63	0.8	0.74	0.86	0.89	0.83	0.77	0.79	0.96
1320450	65 bp downstream of Clo1313_1105	hypothetical protein	Deletion	A	-						0.9
1337047	Clo1313_1118	cell division protein FtsK	SNV	A	C				0.38
1337047	Clo1313_1118	cell division protein FtsK	SNV	A	C				0.62
1335618	Clo1313_1118	cell division protein FtsK	SNV	A	C			0.35
1335618	Clo1313_1118	cell division protein FtsK	SNV	A	A			0.65
1397731	Clo1313_1175	spore protease	SNV	T	G					0.43	0.37
1397731	Clo1313_1175	spore protease	SNV	T	T					0.57	0.63
1408210	Clo1313_1185	phosphate acetyltransferaes	SNV	A	C	R158S			0.43
1408210	Clo1313_1185	phosphate acetyltransferaes	SNV	A	A				0.57
1410155	24 bp downstream of Clo1313_1186	acetate kinase	SNV	C	T
1417669	177 bp downstream of Clo1313_1193	stage IV sporulation protein A	SNV	T	G			0.3
1417669	177 bp downstream of Clo1313_1193	stage IV sporulation protein A	SNV	T	T			0.59
1496160	Clo1313_1264/1265	aspartate carbamoyltransferase/dihydroorotase	SNV	T	G			0.42
1496160	Clo1313_1264/1265	aspartate carbamoyltransferase/dihydroorotase	SNV	T	T			0.58
1499779	Clo1313_1268	carbamoyl-phosphate synthase large subunit	SNV	A	G			0.91			0.97
1517699	Clo1313_1285	3-oxoacly-(acly-carrier-protein) synthase 2	SNV	G	A									1
1521223	Clo1313_1289	4-hydroxythreonine-4-phosphate dehydrogenase	SNV	T	C						1
1533099	Downstream of Clo1313_1298	transposase IS3/IS911	SNV	T	G					0.4
1533099	Downstream of Clo1313_1298	transposase IS3/IS911	SNV	T	T					0.6
1534258	Clo1313_1298	transposase IS3/IS911	SNV	A	C				0.36
1534258	Clo1313_1298	transposase IS3/IS911	SNV	A	A				0.64
1538645	Clo1313_1300	dockerin type 1	SNV	C	T					1					0.98
1571370	Clo1313_1326	hypothetical protein	Deletion	T	-						0.8
1577906	Clo1313_1334	DNA polymerase I	SNV	T	G					0.36
1577906	Clo1313_1334	DNA polymerase I	SNV	T	T					0.64
1608927	135 bp upstream of Clo1313_1364	branch chain amino acid aminotransferase	Deletion	T	-						0.94
1617992	Clo1313_1375	transposase IS200 family	SNV	C	T											0.95
1618224	Clo1313_1375	transposase IS200 family	SNV	G	A				1	0.9		0.82	0.64	0.75	0.47	0.81
1630095^1630096	Clo1313_1392	hypothetical protein	Insertion	-	T			0.78			0.7
1654979	Clo1313_1408	stage IV sporulation protein B	Deletion	A	-			0.92			0.9
1664906	Clo1313_1415	multi-sensor hybrid histidine kinase	SNV	C	T						1
1683394	Clo1313_1432	RNA-binding S4 domain protein	SNV	T	G						0.38
1683394	Clo1313_1432	RNA-binding S4 domain protein	SNV	T	T						0.58
1694554	Clo1313_1440	Methyl-accepting chemotaxis sensory transducer	Deletion	A	-						0.95
1701811	Clo1313_1445	DNA mismatch repair protein MutS	Deletion	A	-			0.91			0.95
1713499	Clo1313_1460	hypothetical protein	SNV	A	G						1
1731715	Clo1313_1478	copper amine oxidase-like domain containing protein	SNV	T	G					0.47
1731715	Clo1313_1478	copper amine oxidase-like domain containing protein	SNV	T	T					0.53
1731719	Clo1313_1478	copper amine oxidase-like domain containing protein	SNV	T	G					0.43
1731719	Clo1313_1478	copper amine oxidase-like domain containing protein	SNV	T	T					0.5
1754846	Clo1313_1494	dockerin type 1	SNV	T	G				0.41
1754846	Clo1313_1494	dockerin type 1	SNV	T	T				0.59
1783502	Clo1313_1526	carboxyl transferase	SNV	T	C			1			1
1783709	Clo1313_1526	carboxyl transferase	SNV	A	C			0.36
1783709	Clo1313_1526	carboxyl transferase	SNV	A	A			0.64
1799225	64bp downstream of Clo1313_1541	hypothetical protein	Deletion	A	-			0.89			0.9
1822511	Clo1313_1563	Ricin B lectin	SNV	C	T			0.96			0.9
1822553	Clo1313_1563	Ricin B lectin	SNV	T	G							0.4
1822553	Clo1313_1563	Ricin B lectin	SNV	T	T							0.6
1839994	Clo1313_1850	Anaerobic ribonucleoside-triphosphate reductase	SNV	G	A			0.95			0.87
1845611	Clo1313_1585	Coat F domain protein	SNV	T	C			1			0.97
1885201	Clo1313_1616	indolepyruvate ferredoxin oxidoreductase	SNV	A	G	M535T					0.92
1852802	Clo1313_1589	FHA domain containing protein	SNV	A	C					0.38
1852802	Clo1313_1589	FHA domain containing protein	SNV	A	A					0.62
1868931	78 bp upstream of Clo1313_1603	Glycoside hydrolase family 9	SNV	G	A				0.89			0.98	0.97			0.97
1889568	Clo1313_1618	RNA-metabolizing metallo-beta-lactamase	SNV	A	T		0.364
1889568	Clo1313_1618	RNA-metabolizing metallo-beta-lactamase	SNV	A	A		0.546
1918844	40 bp upstream of Clo1313_1644	hypothetical protein	Deletion	T	-		1	0.91	0.87		0.83	0.88	0.92	0.89	0.83	0.95
1936356	Clo1313_1655	PAS/PAC sensor signal transduction histidine kinase	SNV	G	A						1
1976930^1976931	Clo1313_1686	acetyl-CoA synthetase	Insertion	-	T	likely just an artifact of the gene deletion				0.91				1	1	1
2005743^2005744	intergenic, upstream of transposon		Insertion	-	A		1	0.7	0.84	0.79	0.95	0.98	0.92	0.94	0.85	0.98
2007247	Clo1313_1711	histidine kinase	Deletion	T	-			0.84			0.93
2007341	Clo1313_1711	histidine kinase	SNV	T	C			0.98			1
2055266	Clo1313_1761	DNA protecting protein DprA	SNV	T	C			1			1
2072359	291 bp upstream of Clo1313_1780	domain of unknown function DUF1727	SNV	T	G			0.39
2072359	291 bp upstream of Clo1313_1780	domain of unknown function DUF1727	SNV	T	T			0.61
2093473	Clo1313_1795	hfsB	SNV	A	T	I516K	0.12	1	0.92	0.93	1	1	0.98	0.96	0.97	1
2094423	Clo1313_1795	hfsB	SNV	T	C	silent mutation		0.96			0.97
2117925	Clo1313_1813	diguanylate cyclase	SNV	T	C			1			0.96
2156209	Clo1313_1846	GMP synthase large subunit	SNV	T	C			1			1
2158674	Clo1313_1847	glutamate dehydrogenase	SNV	C	T	silent mutation		0.88			0.91
2160141	Clo1313_1849	nfnB	SNV	T	C	M11T		1			1
2161866	Clo1313_1850	transposase mutator type	SNV	A	C			0.4
2161866	Clo1313_1850	transposase mutator type	SNV	A	A			0.6
2164821	Clo1313_1852	protein of unknown function DUF 111	SNV	T	G					0.36
2164821	Clo1313_1852	protein of unknown function DUF 111	SNV	T	T					0.64
2166817	Clo1313_1854	protein of unknown function DUF2520	SNV	T	C			0.94			0.97
2172004^2172005	Clo1313_1857	helix-turn-helix protein	Insertion	-	A			0.73			0.6
2181288	Clo1313_1867	alpha-glucan phosphorylase	SNV	T	C			0.94			0.94
2183924	9 bp downstream of Clo1313_1868	transposase mutator type	SNV	T	G						0.36
2183924	9 bp downstream of Clo1313_1868	transposase mutator type	SNV	T	T						0.64
2188120	Clo1313_1871	hypothetical protein	SNV	G	A			1			0.92
2189946	Clo1313_1873	PpiC-type peptidyl cis-trans isomerase	SNV	T	C			1			1
2192305	Clo1313_1875	FBP aldolase	SNV	T	G	K201T				0.35
2192305	Clo1313_1875	FBP aldolase	SNV	T	T					0.65
2203104	Clo1313_1885	NADH-quinone oxidoreductase	SNV	T	C			0.97			1
2203697	19 bp downstream of Clo1313_1886	PHP domain protein	SNV	T	C			1			0.98
2215675	Clo1313_1897	conserved repeat domain protein	SNV	T	C			1			1
2246400	119 bp upstream of Clo1313_1918	exinuclease ABC B subunit	SNV	T	C			0.97			0.91
2246618	intergenic		Deletion	A	-		1	0.97	0.91	0.92	0.97	0.88	0.87	0.91	0.94	0.85
2224678	Clo1313_1904	Glycoside hydrolase family 3	SNV	T	G					0.36
2224678	Clo1313_1904	Glycoside hydrolase family 3	SNV	T	T					0.64
2254332	Clo1313_1927	spore coat assembly protein SafA	SNV	T	C			1			0.96
2269995	67 bp downstream of Clo1313_1937	hypothetical protein	SNV	T	A			0.89			0.94
2288099	Clo1313_1951	hypothetical protein	SNV	C	T							1	1			1
2303685	Clo1313_1962	type 3a cellulose-binding domain protein	SNV	C	T							1	1			1
2313002	Clo1313_1969	Peptidase S1 and S6 chymotrypsin/Hap	SNV	A	C
2313002	Clo1313_1969	Peptidase S1 and S6 chymotrypsin/Hap	SNV	A	A
2343123^2343124	15 bp upstream of Clo1313_1989	VTC domain	Insertion	-	TA						0.44
2343124..2343125	16 bp upstream of Clo1313_1989	VTC domain	Deletion	TA	-										0.6
2367255	non-specific region		SNV	T	G						0.36			0.36
2367255	non-specific region		SNV	T	T						0.64			0.55
2367281	non-specific region		SNV	C	G								0.36
2367281	non-specific region		SNV	C	C								0.64
2367288	non-specific region		SNV	G	T								0.5
2367288	non-specific region		SNV	G	G								0.5
2367921	intergenic, downstream of Clo1313_2008	transposase mutator type	Deletion	A	-		0.917	0.88	1	0.91	0.9	0.95	0.94	0.89	1	1
2413753	Clo1313_2045	ribonuclease PH	SNV	A	C					0.36
2413753	Clo1313_2045	ribonuclease PH	SNV	A	A					0.64
2417652	Clo1313_2048	cell wall hydrolase/autolysin	SNV	T	G			0.45	0.4
2417652	Clo1313_2048	cell wall hydrolase/autolysin	SNV	T	T			0.55	0.6
2417656	Clo1313_2048	cell wall hydrolase/autolysin	SNV	T	G						0.36
2417656	Clo1313_2048	cell wall hydrolase/autolysin	SNV	T	T						0.64
2451603	Clo1313_2086	ribonuclease R	SNV	T	C						1
2525079	Clo1313_2151	CheW protein	SNV	G	A			1			0.96
2534309	Clo1313_2162	asparaginyl-tRNA synthetase	SNV	T	G		0.364
2534309	Clo1313_2162	asparaginyl-tRNA synthetase	SNV	T	T		0.636
2590582	Clo1313_2195	Methyl-accepting chemotaxis sensory transducer	SNV	A	C							0.64
2590582	Clo1313_2195	Methyl-accepting chemotaxis sensory transducer	SNV	A	A							0.36
2595659	Clo1313_2199	iron-sulfer cluster binding protein	SNV	A	G						0.97
2602261	Clo1313_2203	Protein of unknown function DUF2174	SNV	C	T			0.94			0.97
2604447	370 bp downstream of Clo1313_2204	nucleotidyltransferase, predicted	SNV	G	C					0.39
2604447	370 bp downstream of Clo1313_2204	nucleotidyltransferase, predicted	SNV	G	G					0.61
2681686	Clo1313_2273	DNA methylase N-4/N-6 domain protein	SNV	T	C						0.96
2704355^2704356	intergenic region		Insertion	-	T				0.54						0.67	0.9
2704913^2704914	integenic		Insertion	-	T		0.87	0.63	0.85	0.62	0.81	0.71	0.83	0.85	0.77	0.98
2705382^2705383	intergenic		Insertion	-	T		0.882	0.69	0.76	0.77	0.89	0.83	0.86	0.81	0.77	1
2706767	87bp downstream of Clo1313_2298	hypothetical protein	SNV	T	A					0.36
2706767	87bp downstream of Clo1313_2298	hypothetical protein	SNV	T	T					0.64
2717255	Clo1313_2305	glutamyl-tRNA(Gln) amidotransferase	SNV	A	C					0.4
2717255	Clo1313_2305	glutamyl-tRNA(Gln) amidotransferase	SNV	A	A					0.6
2721337	280 bp downstream of Clo1313_2309	hypothetical protein	SNV	T	A									0.96
2748091	42 bp downstream of Clo1313_2340	hypothetical protein	SNV	A	C					0.38
2748091	42 bp downstream of Clo1313_2340	hypothetical protein	SNV	A	A					0.62
2783645	46 bp downstream of Clo1313_2369	integrase catalytic region	SNV	C	G									0.4
2783645	46 bp downstream of Clo1313_2369	integrase catalytic region	SNV	C	C									0.6
2783659	33 bp downstream of Clo1313_2369	integrase catalytic region	SNV	T	G						0.42				0.4
2783659	33 bp downstream of Clo1313_2369	integrase catalytic region	SNV	T	T						0.58				0.5
2818460	Clo1313_2406	DNA methylase N-4/N-6 domain protein	SNV	A	G			1			0.96
2895489	Clo1313_2478	response regulator	SNV	A	G						0.97
2930595^2930596	non-specific region		Insertion	-	A								0.85		0.9
2941043	intergenic		SNV	C	T		0.375		0.36	0.37	0.41	0.36	0.37
2941043	intergenic		SNV	C	C		0.607		0.6	0.63	0.57	0.62	0.59
2941064	intergenic		SNV	C	T					0.38	0.39	0.39
2941064	intergenic			C	C					0.56	0.59	0.61
2948796	Clo1313_2518	hypothetical protein	SNV	T	A							0.36
2948796	Clo1313_2518	hypothetical protein	SNV	T	T							0.64
2963461	non-specific region		SNV	C	A											1
2964040	non-specific region		SNV	G	T		0.652	0.46	0.65	0.5		0.5	0.49	0.55		0.47
2964040	non-specific region		SNV	G	G			0.5		0.5		0.5	0.49	0.45		0.53
2979922	Clo1313_2540	copper-translocating P-type ATPase	SNV	A	C			0.42
2979922	Clo1313_2540	copper-translocating P-type ATPase	SNV	A	A			0.5
2986000	75 bp upstream of CLo1313_2544	Hsp33 protein	SNV	A	T								0.98			1
2997301	73 bp downstream of Clo1313_2556	acetylglutamate kinase	SNV	C	G											0.35
2997301	73 bp downstream of Clo1313_2556	acetylglutamate kinase	SNV	C	C											0.65
3018559	Clo1313_2575	pyridoxal-5'-phospahte-dependent proteain beta subunit	Deletion	T	-			0.91			0.91
3066085	Clo1313_2602	S-layer domain containing protein	SNV	T	G							0.35
3066085	Clo1313_2602	S-layer domain containing protein	SNV	T	T							0.65
3085422	263 bp upstream of Clo1313_2620	cytochrome c biogenesis protein transmembrane region	Deletion	A	-		0.846	0.89	0.87	0.86	0.95	0.91	0.9	0.89	0.93	0.97
3092938	Clo1313_2628	extracellular solute-binding protein family 1	SNV	T	G			0.4
3092938	Clo1313_2628	extracellular solute-binding protein family 1	SNV	T	T			0.6
3093657	Clo1313_2628	extracellular solute-binding protein family 1	SNV	T	G					0.35
3093657	Clo1313_2628	extracellular solute-binding protein family 1	SNV	T	T					0.65
3118826	Clo1313_2651	hedgehog/intein hint domain protein	SNV	G	A							1	1			0.98
3129539	204 bp downstream of Clo1313_2664	transposase IS4 family protein	SNV	T	C			1			0.98
3132364	Clo1313_2666	hedgehog/intein hint domain protein	SNV	T	C								1		1	1
3132643	Clo1313_2666	hedgehog/intein hint domain protein	SNV	C	T			0.9	0.87					0.92		1
3132645	Clo1313_2666	hedgehog/intein hint domain protein	SNV	A	C				0.36
3132645	Clo1313_2666	hedgehog/intein hint domain protein	SNV	A	A				0.64
3163100^3163101	intergenic		Insertion	-	A			0.8			0.84
3179229	Downstream of Clo1313_2700	integrase catalytic region	SNV	A	C								0.4
3179229	Downstream of Clo1313_2700	integrase catalytic region	SNV	A	A								0.6
3179271	Downstream of Clo1313_2700	integrase catalytic region	SNV	A	C								0.38
3179271	Downstream of Clo1313_2700	integrase catalytic region	SNV	A	A								0.62
3194662^3194663	90 bp downstream of Clo1313_2715	Appr-1-p processing domain protein	Insertion	-	A			0.76			0.75
3206336	Clo1313_2726	DNA lyase	SNV	A	C					0.44
3206336	Clo1313_2726	DNA lyase	SNV	A	A					0.56
3211235	Clo1313_2730	hypothetical protein	SNV	A	C				0.35
3211235	Clo1313_2730	hypothetical protein	SNV	A	A				0.65
3241225	Clo1313_2757	nucleoside recognition domain protein	SNV	T	G							0.38
3241225	Clo1313_2757	nucleoside recognition domain protein	SNV	T	T							0.62
3264109	Clo1313_2779	hypothetical protein	Deletion	A	-		0.955	0.95	1	0.83	0.89	0.92	0.95	0.93	0.93	0.94
3265056	21 bp upstream of Clo1313_2780	Hypothetical protein; possible translation initiaion factor eIF-6	Deletion	T	-		0.909	0.86	0.96	0.95	0.91	1	0.92	0.87	0.97	0.95
3268778	Clo1313_2783	binding-protein-dependent transport systems inner membrane component	SNV	T	C						1
3301072	Clo1313_2809	hypothetical protein	SNV	A	C							0.38
3301072	Clo1313_2809	hypothetical protein	SNV	A	A							0.62
3353524	Clo1313_2856	carbohydrate binding family 6	SNV	A	G			1			0.96
3381106	Clo1313_2872	hypothetical protein	SNV	A	G			0.96			1
3389017	Clo1313_2880	Isoaspartyl dipeptidase	SNV	T	G			0.36
3389017	Clo1313_2880	Isoaspartyl dipeptidase	SNV	T	T			0.64
3403832	Clo1313_2894	UDP-4-keto-6-deoxy-N-acetylglucosamine 4-aminotransferase	SNV	A	G			0.94			0.96
3408778	Clo1313_2900	phosphopanthetheine-binding protein	Deletion	T	-						0.88
3411558	Clo1313_2904	pseudaminic acid biosynthesis-associated methylase	SNV	A	G			0.98			0.96
3461345	Clo1313_2951	hypothetical protein	SNV	A	G			1			1
3463901	Clo1313_2954	ABC transporter protein	Deletion	A	-						0.95
3474193^3474194	Downstream of Clo1313_2961	Integrase family protein	Insertion	-	T		0.839	0.56	0.8	0.68	0.7	0.88	0.89	0.81	0.81	0.9
3478529	17 bp downstream of Clo1313_2966	hypothetical protein	SNV	A	G			1			0.96
3481977	intergenic		SNV	A	G			0.97			1
3485930	Clo1313_2972	CRISPR-associated helicase Cas3	Deletion	T	-						0.93
3498060	Clo1313_2984	hypothetical protein	SNV	A	G			0.89			1
3513097	Clo1313_2999	glycosyl transferase group 1	SNV	G	A						0.98
3541938	non-specific region		SNV	A	C					0.42
3541938	non-specific region		SNV	A	A					0.58
3552995	Clo1313_3024	DNA gyrase A subunit	SNV	C	T			1			0.93
824292	Clo1313_0717	glucose-1-phosphate adenyltransferase	Targeted gene deletion				0	0	0	1	1	1	1	0	1	1
824292	Clo1313_0718	glucose-1-phosphate adenyltransferase, GlgD subunit	Targeted gene deletion				0	0	0	1	1	1	1	0	1	1
948535	Clo1313_0823	membrane-bound pyrophosphatase	Targeted gene deletion				0	0	1	0	0	1	1	0	0	1
1104805	Clo1313_0949	pyruvate:phosphate dikinase	Targeted gene deletion				0	1	0	0	1	0	1	0	0	1
1975267	Clo1313_1686	Acetyl-CoA synthetase	Targeted gene deletion				0	0	0	0	0	0	0	1	1	1
	Clo1313_2927	hpt	Targeted gene deletion				0	0	0	0	0	0	0	0	0	0
2573286	Clo1313_2185	copper amine oxidase-like domain containing protein	Breakpoint										1			1
