# Supplementary material for: Functional Analysis of H+-Pumping Membrane-Bound Pyrophosphatase, ADP-Glucose Synthase, and Pyruvate Phosphate Dikinase as Pyrophosphate Sources in Clostridium thermocellum
Source: Appl Environ Microbiol. 2022 Feb 22;88(4):e01857-21. doi: 10.1128/aem.01857-21 (PMC8863071; doi:10.1128/aem.01857-21)
Supplement: Supplemental file 3 — File S3. Download aem.01857-21-s0003.xlsx, XLSX file, 0.07 MB [file aem.01857-21-s0003.xlsx]

## Sheet: Cycles
Cycle ID	Ppase (TRUE/FALSE)	ADP-glucose synthase (TRUE/FALSE)	Sulfate adenylyltransferase (TRUE/FALSE)	Mannose-1-P guanylyltransferase (TRUE/FALSE)	dGTP pyrophosphorylase (TRUE/FALSE)	GTP pyrophosphorylase (TRUE/FALSE)	ITP pyrophosphorylase (TRUE/FALSE)	DUTP diphosphatase (TRUE/FALSE)	UTP pyrophosphorylase (TRUE/FALSE)	dCTP nucleotidohydrolase (TRUE/FALSE)	KEGG IDs	Names	Formulas	Ppi	Rxns in iCBI655	Rxn names in iCBI655	GPRs in iCBI655	Net Conversion
1	FALSE	FALSE	FALSE	FALSE	FALSE	FALSE	FALSE	TRUE	FALSE	FALSE	R00963 | R02098 | R02100 | R02332	5-nucleotidase (UMP) | ATP:dTMP phosphotransferase | DUTP diphosphatase | DUTP:uridine 5-phosphotransferase	(1) ump + (1) h2o <=> (1) uri + (1) pi | (1) atp + (1) dump <=> (1) adp + (1) dudp | (1) dutp + (1) h2o <=> (1) dump + (1) ppi | (1) dutp + (1) uri <=> (1) dudp + (1) ump	DUTPDP	R00963 | R02100 | R02332	5-nucleotidase (UMP) | DUTP diphosphatase | DUTP:uridine 5-phosphotransferase	CLO1313_RS15375 | CLO1313_RS01245 | CLO1313_RS09560	(1) atp + (1) pi <=> (1) adp + (1) ppi
2	FALSE	TRUE	FALSE	FALSE	FALSE	FALSE	FALSE	FALSE	FALSE	FALSE	R00948 | R08515	Glucose-1-phosphate adenylyltransferase | ADP:alpha-D-aldose-1-phosphate adenylyltransferase	(1) atp + (1) g1p <=> (1) ppi + (1) adpglc | (1) adp + (1) g1p <=> (1) pi + (1) adpglc	GLGC	R00948	Glucose-1-phosphate adenylyltransferase	( CLO1313_RS03710 | CLO1313_RS03715 | CLO1313_RS00770 )	(1) atp + (1) pi <=> (1) adp + (1) ppi
3	FALSE	FALSE	FALSE	TRUE	FALSE	FALSE	FALSE	FALSE	FALSE	FALSE	R00513 | R00517 | R00883 | R00885	ATP:cytidine 5-phosphotransferase | Cytidine kinase (GTP) | GDP:D-mannose-1-phosphate guanylyltransferase | Mannose 1 phosphate guanylyltransferase	(1) atp + (1) Cytidine <=> (1) adp + (1) cmp | (1) gtp + (1) Cytidine <=> (1) gdp + (1) cmp | (1) gdp + (1) man1p <=> (1) pi + (1) gdpmann | (1) gtp + (1) man1p <=> (1) ppi + (1) gdpmann	MAN1PT	R00513 | R00517 | R00885	ATP:cytidine 5-phosphotransferase | Cytidine kinase (GTP) | Mannose 1 phosphate guanylyltransferase	CLO1313_RS09560 | CLO1313_RS09560 | ( CLO1313_RS05760 | CLO1313_RS13370 | CLO1313_RS03450 )	(1) atp + (1) pi <=> (1) adp + (1) ppi
4	FALSE	FALSE	FALSE	TRUE	FALSE	FALSE	FALSE	FALSE	FALSE	FALSE	R00883 | R00885 | R00964 | R00968	GDP:D-mannose-1-phosphate guanylyltransferase | Mannose 1 phosphate guanylyltransferase | Uridine kinase ATPUridine | Uridine kinase (GTP:Uridine)	(1) gdp + (1) man1p <=> (1) pi + (1) gdpmann | (1) gtp + (1) man1p <=> (1) ppi + (1) gdpmann | (1) atp + (1) uri <=> (1) adp + (1) ump | (1) gtp + (1) uri <=> (1) gdp + (1) ump	MAN1PT	R00885 | R00964 | R00968	Mannose 1 phosphate guanylyltransferase | Uridine kinase ATPUridine | Uridine kinase (GTP:Uridine)	( CLO1313_RS05760 | CLO1313_RS13370 | CLO1313_RS03450 ) | CLO1313_RS09560 | CLO1313_RS09560	(1) atp + (1) pi <=> (1) adp + (1) ppi
5	FALSE	FALSE	FALSE	FALSE	TRUE	FALSE	FALSE	FALSE	FALSE	FALSE	R00963 | R01855 | R01880 | R02090	5-nucleotidase (UMP) | Nucleoside triphosphate pyrophosphorylase (dgtp) | DGTP:uridine 5-phosphotransferase | Deoxyguanylate kinase (dGMP:ATP)	(1) ump + (1) h2o <=> (1) uri + (1) pi | (1) dgtp + (1) h2o <=> (1) dgmp + (1) ppi | (1) dgtp + (1) uri <=> (1) dgdp + (1) ump | (1) atp + (1) dgmp <=> (1) adp + (1) dgdp	NTPP1	R00963 | R01855 | R01880 | R02090	5-nucleotidase (UMP) | Nucleoside triphosphate pyrophosphorylase (dgtp) | DGTP:uridine 5-phosphotransferase | Deoxyguanylate kinase (d... <Preview truncated at 128 characters>	CLO1313_RS15375 | CLO1313_RS01245 | CLO1313_RS09560 | CLO1313_RS04815	(1) atp + (1) pi <=> (1) adp + (1) ppi
6	FALSE	FALSE	FALSE	FALSE	TRUE	FALSE	FALSE	FALSE	FALSE	FALSE	R00511 | R01855 | R02090 | R02091	Cytidine-5-monophosphate phosphohydrolase | Nucleoside triphosphate pyrophosphorylase (dgtp) | Deoxyguanylate kinase (dGMP:ATP) | DGTP:cytidine 5-phosphotransferase	(1) cmp + (1) h2o <=> (1) Cytidine + (1) pi | (1) dgtp + (1) h2o <=> (1) dgmp + (1) ppi | (1) atp + (1) dgmp <=> (1) adp + (1) dgdp | (1) dgtp + (1) Cytidine <=> (1) dgdp + (1) cmp	NTPP1	R01855 | R02090 | R02091	Nucleoside triphosphate pyrophosphorylase (dgtp) | Deoxyguanylate kinase (dGMP:ATP) | DGTP:cytidine 5-phosphotransferase	CLO1313_RS01245 | CLO1313_RS04815 | CLO1313_RS09560	(1) atp + (1) pi <=> (1) adp + (1) ppi
7	FALSE	FALSE	FALSE	FALSE	FALSE	TRUE	FALSE	FALSE	FALSE	FALSE	R00332 | R00426 | R00511 | R00517	Guanylate kinase (GMP:ATP) | Nucleoside triphosphate pyrophosphorylase (gtp) | Cytidine-5-monophosphate phosphohydrolase | Cytidine kinase (GTP)	(1) atp + (1) gmp <=> (1) adp + (1) gdp | (1) gtp + (1) h2o <=> (1) gmp + (1) ppi | (1) cmp + (1) h2o <=> (1) Cytidine + (1) pi | (1) gtp + (1) Cytidine <=> (1) gdp + (1) cmp	NTPP2	R00332 | R00426 | R00517	Guanylate kinase (GMP:ATP) | Nucleoside triphosphate pyrophosphorylase (gtp) | Cytidine kinase (GTP)	CLO1313_RS04815 | ( CLO1313_RS01245 | CLO1313_RS10355 | CLO1313_RS00435 ) | CLO1313_RS09560	(1) atp + (1) pi <=> (1) adp + (1) ppi
8	FALSE	FALSE	FALSE	FALSE	FALSE	TRUE	FALSE	FALSE	FALSE	FALSE	R00332 | R00426 | R00963 | R00968	Guanylate kinase (GMP:ATP) | Nucleoside triphosphate pyrophosphorylase (gtp) | 5-nucleotidase (UMP) | Uridine kinase (GTP:Uridine)	(1) atp + (1) gmp <=> (1) adp + (1) gdp | (1) gtp + (1) h2o <=> (1) gmp + (1) ppi | (1) ump + (1) h2o <=> (1) uri + (1) pi | (1) gtp + (1) uri <=> (1) gdp + (1) ump	NTPP2	R00332 | R00426 | R00963 | R00968	Guanylate kinase (GMP:ATP) | Nucleoside triphosphate pyrophosphorylase (gtp) | 5-nucleotidase (UMP) | Uridine kinase (GTP:Uridine)	CLO1313_RS04815 | ( CLO1313_RS01245 | CLO1313_RS10355 | CLO1313_RS00435 ) | CLO1313_RS15375 | CLO1313_RS09560	(1) atp + (1) pi <=> (1) adp + (1) ppi
9	FALSE	FALSE	FALSE	FALSE	FALSE	FALSE	TRUE	FALSE	FALSE	FALSE	R00513 | R00720 | R00961 | R00962	ATP:cytidine 5-phosphotransferase | Nucleoside triphosphate pyrophosphorylase (itp) | IDP diphosphohydrolase | ITP:cytidine 5-phosphotransferase	(1) atp + (1) Cytidine <=> (1) adp + (1) cmp | (1) itp + (1) h2o <=> (1) imp + (1) ppi | (1) idp + (1) h2o <=> (1) imp + (1) pi | (1) itp + (1) Cytidine <=> (1) idp + (1) cmp	NTPP9	R00513 | R00720 | R00962	ATP:cytidine 5-phosphotransferase | Nucleoside triphosphate pyrophosphorylase (itp) | ITP:cytidine 5-phosphotransferase	CLO1313_RS09560 | ( CLO1313_RS01245 | CLO1313_RS10355 | CLO1313_RS00435 ) | CLO1313_RS09560	(1) atp + (1) pi <=> (1) adp + (1) ppi
10	FALSE	FALSE	FALSE	FALSE	FALSE	FALSE	TRUE	FALSE	FALSE	FALSE	R00720 | R00961 | R00964 | R00970	Nucleoside triphosphate pyrophosphorylase (itp) | IDP diphosphohydrolase | Uridine kinase ATPUridine | Uridine kinase (ITP:Uridine)	(1) itp + (1) h2o <=> (1) imp + (1) ppi | (1) idp + (1) h2o <=> (1) imp + (1) pi | (1) atp + (1) uri <=> (1) adp + (1) ump | (1) itp + (1) uri <=> (1) idp + (1) ump	NTPP9	R00720 | R00964 | R00970	Nucleoside triphosphate pyrophosphorylase (itp) | Uridine kinase ATPUridine | Uridine kinase (ITP:Uridine)	( CLO1313_RS01245 | CLO1313_RS10355 | CLO1313_RS00435 ) | CLO1313_RS09560 | CLO1313_RS09560	(1) atp + (1) pi <=> (1) adp + (1) ppi
11	TRUE	FALSE	FALSE	FALSE	FALSE	FALSE	FALSE	FALSE	FALSE	FALSE	R00004 | R00086	Inorganic diphosphatase | ATP maintenance requirement	(1) ppi + (1) h2o <=> (2) pi | (1) atp + (1) h2o <=> (1) adp + (1) pi	PPA	R00004 | R00086	Inorganic diphosphatase | ATP maintenance requirement	CLO1313_RS04240 | U	(1) atp + (1) pi <=> (1) adp + (1) ppi
12	TRUE	FALSE	FALSE	FALSE	FALSE	FALSE	FALSE	FALSE	FALSE	FALSE	R00004 | R00155 | R00158	Inorganic diphosphatase | UDP diphosphohydrolase | UMP kinase	(1) ppi + (1) h2o <=> (2) pi | (1) udp + (1) h2o <=> (1) ump + (1) pi | (1) atp + (1) ump <=> (1) adp + (1) udp	PPA	R00004 | R00158	Inorganic diphosphatase | UMP kinase	CLO1313_RS04240 | ( CLO1313_RS07635 | CLO1313_RS06160 )	(1) atp + (1) pi <=> (1) adp + (1) ppi
13	TRUE	FALSE	FALSE	FALSE	FALSE	FALSE	FALSE	FALSE	FALSE	FALSE	R00004 | R00253 | R00256	Inorganic diphosphatase | Glutamine synthetase | L-Glutamine amidohydrolase	(1) ppi + (1) h2o <=> (2) pi | (1) atp + (1) glu-L + (1) nh4 <=> (1) adp + (1) pi + (1) gln-L | (1) gln-L + (1) h2o <=> (1) glu-L + (1) nh4	PPA	R00004 | R00253	Inorganic diphosphatase | Glutamine synthetase	CLO1313_RS04240 | ( CLO1313_RS06875 | CLO1313_RS11700 | CLO1313_RS10315 | CLO1313_RS10285 )	(1) atp + (1) pi <=> (1) adp + (1) ppi
14	TRUE	FALSE	FALSE	FALSE	FALSE	FALSE	FALSE	FALSE	FALSE	FALSE	R00004 | R00104 | R00118	Inorganic diphosphatase | NAD kinase | NADP phosphatase	(1) ppi + (1) h2o <=> (2) pi | (1) atp + (1) nad <=> (1) adp + (1) nadp | (1) nadp + (1) h2o <=> (1) pi + (1) nad	PPA	R00004 | R00104	Inorganic diphosphatase | NAD kinase	CLO1313_RS04240 | CLO1313_RS07110	(1) atp + (1) pi <=> (1) adp + (1) ppi
15	TRUE	FALSE	FALSE	FALSE	FALSE	FALSE	FALSE	FALSE	FALSE	FALSE	R00004 | R01991 | R01992	Inorganic diphosphatase | L-Histidine:4-aminobutanoate ligase (AMP-forming) | Alpha-Aminobutyryl histidine hydrolase	(1) ppi + (1) h2o <=> (2) pi | (1) atp + (1) his-L + (1) 4abut <=> (1) adp + (1) pi + (1) Homocarnosine | (1) Homocarnosine + (1) h2o <=> (1) 4abut + (1) his-L	PPA	R00004 | R01992	Inorganic diphosphatase | Alpha-Aminobutyryl histidine hydrolase	CLO1313_RS04240 | CLO1313_RS03625	(1) atp + (1) pi <=> (1) adp + (1) ppi
16	TRUE	FALSE	FALSE	FALSE	FALSE	FALSE	FALSE	FALSE	FALSE	FALSE	R00004 | R00511 | R00513	Inorganic diphosphatase | Cytidine-5-monophosphate phosphohydrolase | ATP:cytidine 5-phosphotransferase	(1) ppi + (1) h2o <=> (2) pi | (1) cmp + (1) h2o <=> (1) Cytidine + (1) pi | (1) atp + (1) Cytidine <=> (1) adp + (1) cmp	PPA	R00004 | R00513	Inorganic diphosphatase | ATP:cytidine 5-phosphotransferase	CLO1313_RS04240 | CLO1313_RS09560	(1) atp + (1) pi <=> (1) adp + (1) ppi
17	TRUE	FALSE	FALSE	FALSE	FALSE	FALSE	FALSE	FALSE	FALSE	FALSE	R00004 | R00569 | R00570	Inorganic diphosphatase | CTP diphosphohydrolase | Nucleoside-diphosphate kinase (ATP:CDP)	(1) ppi + (1) h2o <=> (2) pi | (1) ctp + (1) h2o <=> (1) cdp + (1) pi | (1) atp + (1) cdp <=> (1) adp + (1) ctp	PPA	R00004 | R00570	Inorganic diphosphatase | Nucleoside-diphosphate kinase (ATP:CDP)	CLO1313_RS04240 | CLO1313_RS07615	(1) atp + (1) pi <=> (1) adp + (1) ppi
18	TRUE	FALSE	FALSE	FALSE	FALSE	FALSE	FALSE	FALSE	FALSE	FALSE	R00004 | R01665 | R01667	Inorganic diphosphatase | Cytidylate kinase (dCMP),nuclear | dCDP nucleotidohydrolase	(1) ppi + (1) h2o <=> (2) pi | (1) atp + (1) dcmp <=> (1) adp + (1) dcdp | (1) dcdp + (1) h2o <=> (1) dcmp + (1) pi	PPA	R00004 | R01665	Inorganic diphosphatase | Cytidylate kinase (dCMP),nuclear	CLO1313_RS04240 | CLO1313_RS07635	(1) atp + (1) pi <=> (1) adp + (1) ppi
19	TRUE	FALSE	FALSE	FALSE	FALSE	FALSE	FALSE	FALSE	FALSE	FALSE	R00004 | R00568 | R00571	Inorganic diphosphatase | DCTP deaminase | CTP synthase NH3	(1) ppi + (1) h2o <=> (2) pi | (1) ctp + (1) h2o <=> (1) utp + (1) nh4 | (1) atp + (1) utp + (1) nh4 <=> (1) adp + (1) pi + (1) ctp	PPA	R00004 | R00568 | R00571	Inorganic diphosphatase | DCTP deaminase | CTP synthase NH3	CLO1313_RS04240 | CLO1313_RS11380 | CLO1313_RS13185	(1) atp + (1) pi <=> (1) adp + (1) ppi
20	TRUE	FALSE	FALSE	FALSE	FALSE	FALSE	FALSE	FALSE	FALSE	FALSE	R00004 | R00351 | R00352	Inorganic diphosphatase | Citrate synthase | ATP:citrate oxaloacetate-lyase ((pro-3S)-CH2COO- ->acetyl-CoA)	(1) ppi + (1) h2o <=> (2) pi | (1) cit + (1) coa <=> (1) accoa + (1) h2o + (1) oaa | (1) atp + (1) cit + (1) coa <=> (1) adp + (1) pi + (1) accoa + (1) oaa	PPA	R00004 | R00351	Inorganic diphosphatase | Citrate synthase	CLO1313_RS04240 | CLO1313_RS02945	(1) atp + (1) pi <=> (1) adp + (1) ppi
21	TRUE	FALSE	FALSE	FALSE	FALSE	FALSE	FALSE	FALSE	FALSE	FALSE	R00004 | R02093 | R02095	Inorganic diphosphatase | Nucleoside-diphosphate kinase (ATP:dTDP) | dTTP nucleotidohydrolase	(1) ppi + (1) h2o <=> (2) pi | (1) atp + (1) dtdp <=> (1) adp + (1) dttp | (1) dttp + (1) h2o <=> (1) dtdp + (1) pi	PPA	R00004 | R02093	Inorganic diphosphatase | Nucleoside-diphosphate kinase (ATP:dTDP)	CLO1313_RS04240 | CLO1313_RS07615	(1) atp + (1) pi <=> (1) adp + (1) ppi
22	TRUE	FALSE	FALSE	FALSE	FALSE	FALSE	FALSE	FALSE	FALSE	FALSE	R00004 | R00299 | R00303	Inorganic diphosphatase | Hexokinase (D-glucose:ATP) | Glucose-6-phosphate phosphatase, edoplasmic reticular	(1) ppi + (1) h2o <=> (2) pi | (1) atp + (1) glc-D <=> (1) adp + (1) g6p | (1) g6p + (1) h2o <=> (1) glc-D + (1) pi	PPA	R00004 | R00299	Inorganic diphosphatase | Hexokinase (D-glucose:ATP)	CLO1313_RS04240 | ( CLO1313_RS02480 | CLO1313_RS09260 )	(1) atp + (1) pi <=> (1) adp + (1) ppi
23	TRUE	FALSE	FALSE	FALSE	FALSE	FALSE	FALSE	FALSE	FALSE	FALSE	R00004 | R00328 | R00332	Inorganic diphosphatase | GDP phosphohydrolase | Guanylate kinase (GMP:ATP)	(1) ppi + (1) h2o <=> (2) pi | (1) gdp + (1) h2o <=> (1) gmp + (1) pi | (1) atp + (1) gmp <=> (1) adp + (1) gdp	PPA	R00004 | R00332	Inorganic diphosphatase | Guanylate kinase (GMP:ATP)	CLO1313_RS04240 | CLO1313_RS04815	(1) atp + (1) pi <=> (1) adp + (1) ppi
24	TRUE	FALSE	FALSE	FALSE	FALSE	FALSE	FALSE	FALSE	FALSE	FALSE	R00004 | R00943 | R00944	Inorganic diphosphatase | Formate-tetrahydrofolate ligase | 10-Formyltetrahydrofolate amidohydrolase	(1) ppi + (1) h2o <=> (2) pi | (1) thf + (1) for + (1) atp <=> (1) adp + (1) pi + (1) 10fthf | (1) 10fthf + (1) h2o <=> (1) for + (1) thf	PPA	R00004 | R00943	Inorganic diphosphatase | Formate-tetrahydrofolate ligase	CLO1313_RS04240 | ( CLO1313_RS00160 | CLO1313_RS05155 | CLO1313_RS05160 )	(1) atp + (1) pi <=> (1) adp + (1) ppi
25	TRUE	FALSE	FALSE	FALSE	FALSE	FALSE	FALSE	FALSE	FALSE	FALSE	R00004 | R02323 | R02324	Inorganic diphosphatase | Nmn hydrolysis | Ribosylnicotinamide kinase	(1) ppi + (1) h2o <=> (2) pi | (1) nmn + (1) h2o <=> (1) rnam + (1) pi | (1) atp + (1) rnam <=> (1) adp + (1) nmn	PPA	R00004 | R02323 | R02324	Inorganic diphosphatase | Nmn hydrolysis | Ribosylnicotinamide kinase	CLO1313_RS04240 | CLO1313_RS15375 | CLO1313_RS01855	(1) atp + (1) pi <=> (1) adp + (1) ppi
26	TRUE	FALSE	FALSE	FALSE	FALSE	FALSE	FALSE	FALSE	FALSE	FALSE	R00004 | R00156 | R00159	Inorganic diphosphatase | Nucleoside-diphosphate kinase (ATP:UDP) | UTP diphosphohydrolase	(1) ppi + (1) h2o <=> (2) pi | (1) atp + (1) udp <=> (1) adp + (1) utp | (1) utp + (1) h2o <=> (1) udp + (1) pi	PPA	R00004 | R00156	Inorganic diphosphatase | Nucleoside-diphosphate kinase (ATP:UDP)	CLO1313_RS04240 | CLO1313_RS07615	(1) atp + (1) pi <=> (1) adp + (1) ppi
27	TRUE	FALSE	FALSE	FALSE	FALSE	FALSE	FALSE	FALSE	FALSE	FALSE	R00004 | R01967 | R01968	Inorganic diphosphatase | ATP:deoxyguanosine 5-phosphotransferase | 5-nucleotidase (dGMP)	(1) ppi + (1) h2o <=> (2) pi | (1) atp + (1) dgsn <=> (1) adp + (1) dgmp | (1) dgmp + (1) h2o <=> (1) dgsn + (1) pi	PPA	R00004 | R01968	Inorganic diphosphatase | 5-nucleotidase (dGMP)	CLO1313_RS04240 | CLO1313_RS15375	(1) atp + (1) pi <=> (1) adp + (1) ppi
28	TRUE	FALSE	FALSE	FALSE	FALSE	FALSE	FALSE	FALSE	FALSE	FALSE	R00004 | R00548 | R00549	Inorganic diphosphatase | Riboflavin-5-phosphate phosphohydrolase (acid optimum) | Riboflavin kinase	(1) ppi + (1) h2o <=> (2) pi | (1) fmn + (1) h2o <=> (1) ribflv + (1) pi | (1) atp + (1) ribflv <=> (1) adp + (1) fmn	PPA	R00004 | R00549	Inorganic diphosphatase | Riboflavin kinase	CLO1313_RS04240 | ( CLO1313_RS06245 | CLO1313_RS06260 )	(1) atp + (1) pi <=> (1) adp + (1) ppi
29	TRUE	FALSE	FALSE	FALSE	FALSE	FALSE	FALSE	FALSE	FALSE	FALSE	R00004 | R00963 | R00964	Inorganic diphosphatase | 5-nucleotidase (UMP) | Uridine kinase ATPUridine	(1) ppi + (1) h2o <=> (2) pi | (1) ump + (1) h2o <=> (1) uri + (1) pi | (1) atp + (1) uri <=> (1) adp + (1) ump	PPA	R00004 | R00963 | R00964	Inorganic diphosphatase | 5-nucleotidase (UMP) | Uridine kinase ATPUridine	CLO1313_RS04240 | CLO1313_RS15375 | CLO1313_RS09560	(1) atp + (1) pi <=> (1) adp + (1) ppi
30	TRUE	FALSE	FALSE	FALSE	FALSE	FALSE	FALSE	FALSE	FALSE	FALSE	R00004 | R01748 | R08572	Inorganic diphosphatase | D-Glycerate-2-phosphate phosphohydrolase | Glycerate kinase	(1) ppi + (1) h2o <=> (2) pi | (1) 2pg + (1) h2o <=> (1) glyc-R + (1) pi | (1) glyc-R + (1) atp <=> (1) 2pg + (1) adp	PPA	R00004 | R08572	Inorganic diphosphatase | Glycerate kinase	CLO1313_RS04240 | CLO1313_RS11965	(1) atp + (1) pi <=> (1) adp + (1) ppi
31	TRUE	FALSE	FALSE	FALSE	FALSE	FALSE	FALSE	FALSE	FALSE	FALSE	R00004 | R02971 | R10748	Inorganic diphosphatase | ATP:pantetheine 4-phosphotransferase | Phosphatase (pan4p)	(1) ppi + (1) h2o <=> (2) pi | (1) atp + (1) ptth <=> (1) adp + (1) pan4p | (1) pan4p + (1) h2o <=> (1) ptth + (1) pi	PPA	R00004 | R02971	Inorganic diphosphatase | ATP:pantetheine 4-phosphotransferase	CLO1313_RS04240 | CLO1313_RS00905	(1) atp + (1) pi <=> (1) adp + (1) ppi
32	TRUE	FALSE	FALSE	FALSE	FALSE	FALSE	FALSE	FALSE	FALSE	FALSE	R00004 | R01567 | R01569	Inorganic diphosphatase | ATP:thymidine 5-phosphotransferase | 5-nucleotidase (dTMP)	(1) ppi + (1) h2o <=> (2) pi | (1) atp + (1) thymd <=> (1) adp + (1) dtmp | (1) dtmp + (1) h2o <=> (1) thymd + (1) pi	PPA	R00004 | R01569	Inorganic diphosphatase | 5-nucleotidase (dTMP)	CLO1313_RS04240 | CLO1313_RS15375	(1) atp + (1) pi <=> (1) adp + (1) ppi
33	TRUE	FALSE	FALSE	FALSE	FALSE	FALSE	FALSE	FALSE	FALSE	FALSE	R00004 | R00841 | R00847	Inorganic diphosphatase | Glycerol-3-phosphatase | Glycerol kinase	(1) ppi + (1) h2o <=> (2) pi | (1) glyc3p + (1) h2o <=> (1) glyc + (1) pi | (1) atp + (1) glyc <=> (1) adp + (1) glyc3p	PPA	R00004 | R00847	Inorganic diphosphatase | Glycerol kinase	CLO1313_RS04240 | CLO1313_RS00380	(1) atp + (1) pi <=> (1) adp + (1) ppi
34	TRUE	FALSE	FALSE	FALSE	FALSE	FALSE	FALSE	FALSE	FALSE	FALSE	R00004 | R02330 | R02331	Inorganic diphosphatase | dUTP nucleotidohydrolase | Nucleoside-diphosphate kinase (ATP:dUDP)	(1) ppi + (1) h2o <=> (2) pi | (1) dutp + (1) h2o <=> (1) dudp + (1) pi | (1) atp + (1) dudp <=> (1) adp + (1) dutp	PPA	R00004 | R02331	Inorganic diphosphatase | Nucleoside-diphosphate kinase (ATP:dUDP)	CLO1313_RS04240 | CLO1313_RS07615	(1) atp + (1) pi <=> (1) adp + (1) ppi
35	TRUE	FALSE	FALSE	FALSE	FALSE	FALSE	FALSE	FALSE	FALSE	FALSE	R00004 | R01664 | R01666	Inorganic diphosphatase | 5-nucleotidase (dCMP) | ATP:deoxycitidine 5-phosphotransferase	(1) ppi + (1) h2o <=> (2) pi | (1) dcmp + (1) h2o <=> (1) dcyt + (1) pi | (1) atp + (1) dcyt <=> (1) adp + (1) dcmp	PPA	R00004 | R01664	Inorganic diphosphatase | 5-nucleotidase (dCMP)	CLO1313_RS04240 | CLO1313_RS15375	(1) atp + (1) pi <=> (1) adp + (1) ppi
36	TRUE	FALSE	FALSE	FALSE	FALSE	FALSE	FALSE	FALSE	FALSE	FALSE	R00004 | R00615 | R00617	Inorganic diphosphatase | Thiamin pyrophosphatase | ATP:thiamin-phosphate phosphotransferase	(1) ppi + (1) h2o <=> (2) pi | (1) thmpp + (1) h2o <=> (1) thmmp + (1) pi | (1) atp + (1) thmmp <=> (1) adp + (1) thmpp	PPA	R00004 | R00615	Inorganic diphosphatase | Thiamin pyrophosphatase	CLO1313_RS04240 | CLO1313_RS10355	(1) atp + (1) pi <=> (1) adp + (1) ppi
37	TRUE	FALSE	FALSE	FALSE	FALSE	FALSE	FALSE	FALSE	FALSE	FALSE	R00004 | R01511 | R01514	Inorganic diphosphatase | D-Glycerate-3-phosphate phosphohydrolase | ATP:(R)-glycerate 3-phosphotransferase	(1) ppi + (1) h2o <=> (2) pi | (1) 3pg + (1) h2o <=> (1) glyc-R + (1) pi | (1) atp + (1) glyc-R <=> (1) adp + (1) 3pg	PPA	R00004 | R01514	Inorganic diphosphatase | ATP:(R)-glycerate 3-phosphotransferase	CLO1313_RS04240 | CLO1313_RS11965	(1) atp + (1) pi <=> (1) adp + (1) ppi
38	TRUE	FALSE	FALSE	FALSE	FALSE	FALSE	FALSE	FALSE	FALSE	FALSE	R00004 | R05226 | R07302	Inorganic diphosphatase | adenosylcobinamide amidohydrolase | Adenosylcobinamide-phosphate synthase	(1) ppi + (1) h2o <=> (2) pi | (1) adcobhex + (1) appl <=> (1) adocbi + (1) h2o | (1) atp + (1) adcobhex + (1) appl <=> (1) adp + (1) pi + (1) adocbi	PPA	R00004 | R07302	Inorganic diphosphatase | Adenosylcobinamide-phosphate synthase	CLO1313_RS04240 | CLO1313_RS03630	(1) atp + (1) pi <=> (1) adp + (1) ppi
39	TRUE	FALSE	FALSE	FALSE	FALSE	FALSE	FALSE	FALSE	FALSE	FALSE	R00004 | R03346 | R03347	Inorganic diphosphatase | 5-nucleotidase | Nicotinate D-ribonucleotide synthase (ATP)	(1) ppi + (1) h2o <=> (2) pi | (1) nicrnt + (1) h2o <=> (1) Nicotinate D-ribonucleoside + (1) pi | (1) nicrnt + (1) adp <=> (1) Nicotinate D-ribonucleoside + (1) atp	PPA	R00004 | R03346 | R03347	Inorganic diphosphatase | 5-nucleotidase | Nicotinate D-ribonucleotide synthase (ATP)	CLO1313_RS04240 | CLO1313_RS15375 | CLO1313_RS08400	(1) atp + (1) pi <=> (1) adp + (1) ppi
40	TRUE	FALSE	FALSE	FALSE	FALSE	FALSE	FALSE	FALSE	FALSE	FALSE	R00004 | R00183 | R00185	Inorganic diphosphatase | 5-nucleotidase (AMP) | ATP:adenosine 5-phosphotransferase	(1) ppi + (1) h2o <=> (2) pi | (1) amp + (1) h2o <=> (1) adn + (1) pi | (1) atp + (1) adn <=> (1) adp + (1) amp	PPA	R00004 | R00183	Inorganic diphosphatase | 5-nucleotidase (AMP)	CLO1313_RS04240 | CLO1313_RS15375	(1) atp + (1) pi <=> (1) adp + (1) ppi
41	TRUE	FALSE	FALSE	FALSE	FALSE	FALSE	FALSE	FALSE	FALSE	FALSE	R00004 | R01150 | R07651	Inorganic diphosphatase | D-alanine-D-alanine ligase (reversible) | D-Ala-D-Ala dipeptidase	(1) ppi + (1) h2o <=> (2) pi | (1) atp + (2) ala-D <=> (1) adp + (1) pi + (1) alaala | (1) alaala + (1) h2o <=> (2) ala-D	PPA	R00004 | R01150	Inorganic diphosphatase | D-alanine-D-alanine ligase (reversible)	CLO1313_RS04240 | CLO1313_RS13250	(1) atp + (1) pi <=> (1) adp + (1) ppi
42	TRUE	FALSE	FALSE	FALSE	FALSE	FALSE	FALSE	FALSE	FALSE	FALSE	R00004 | R00616 | R00618	Inorganic diphosphatase | Thiamine diphosphate kinase | Thiamin-triphosphate phosphohydrolase	(1) ppi + (1) h2o <=> (2) pi | (1) atp + (1) thmpp <=> (1) adp + (1) thmtp | (1) thmtp + (1) h2o <=> (1) thmpp + (1) pi	PPA	R00004 | R00616	Inorganic diphosphatase | Thiamine diphosphate kinase	CLO1313_RS04240 | CLO1313_RS08385	(1) atp + (1) pi <=> (1) adp + (1) ppi
43	TRUE	FALSE	FALSE	FALSE	FALSE	FALSE	FALSE	FALSE	FALSE	FALSE	R00004 | R00963 | R02331 | R02332	Inorganic diphosphatase | 5-nucleotidase (UMP) | Nucleoside-diphosphate kinase (ATP:dUDP) | DUTP:uridine 5-phosphotransferase	(1) ppi + (1) h2o <=> (2) pi | (1) ump + (1) h2o <=> (1) uri + (1) pi | (1) atp + (1) dudp <=> (1) adp + (1) dutp | (1) dutp + (1) uri <=> (1) dudp + (1) ump	PPA	R00004 | R00963 | R02331 | R02332	Inorganic diphosphatase | 5-nucleotidase (UMP) | Nucleoside-diphosphate kinase (ATP:dUDP) | DUTP:uridine 5-phosphotransferase	CLO1313_RS04240 | CLO1313_RS15375 | CLO1313_RS07615 | CLO1313_RS09560	(1) atp + (1) pi <=> (1) adp + (1) ppi
44	TRUE	FALSE	FALSE	FALSE	FALSE	FALSE	FALSE	FALSE	FALSE	FALSE	R00004 | R01511 | R01518 | R08572	Inorganic diphosphatase | D-Glycerate-3-phosphate phosphohydrolase | Phosphoglycerate mutase | Glycerate kinase	(1) ppi + (1) h2o <=> (2) pi | (1) 3pg + (1) h2o <=> (1) glyc-R + (1) pi | (1) 2pg <=> (1) 3pg | (1) glyc-R + (1) atp <=> (1) 2pg + (1) adp	PPA	R00004 | R01518 | R08572	Inorganic diphosphatase | Phosphoglycerate mutase | Glycerate kinase	CLO1313_RS04240 | ( CLO1313_RS00415 | CLO1313_RS04190 | CLO1313_RS04935 | CLO1313_RS06455 | CLO1313_RS07660 | CLO1313_RS10600 ) ... <Preview truncated at 128 characters>	(1) atp + (1) pi <=> (1) adp + (1) ppi
45	TRUE	FALSE	FALSE	FALSE	FALSE	FALSE	FALSE	FALSE	FALSE	FALSE	R00004 | R00335 | R00964 | R00968	Inorganic diphosphatase | GTP phosphohydrolase (vesicle-releasing) | Uridine kinase ATPUridine | Uridine kinase (GTP:Uridine)	(1) ppi + (1) h2o <=> (2) pi | (1) gtp + (1) h2o <=> (1) gdp + (1) pi | (1) atp + (1) uri <=> (1) adp + (1) ump | (1) gtp + (1) uri <=> (1) gdp + (1) ump	PPA	R00004 | R00964 | R00968	Inorganic diphosphatase | Uridine kinase ATPUridine | Uridine kinase (GTP:Uridine)	CLO1313_RS04240 | CLO1313_RS09560 | CLO1313_RS09560	(1) atp + (1) pi <=> (1) adp + (1) ppi
46	TRUE	FALSE	FALSE	FALSE	FALSE	FALSE	FALSE	FALSE	FALSE	FALSE	R00004 | R00229 | R02058 | R02059	Inorganic diphosphatase | Acetate:CoA ligase (ADP-forming) | N acetylglucosamine 6 phosphate synthase | N-acetylglucosamine-6-phosphate deacetylase	(1) ppi + (1) h2o <=> (2) pi | (1) atp + (1) ac + (1) coa <=> (1) adp + (1) accoa + (1) pi | (1) accoa + (1) gam6p <=> (1) coa + (1) acgam6p | (1) acgam6p + (1) h2o <=> (1) gam6p + (1) ac	PPA	R00004 | R02058 | R02059	Inorganic diphosphatase | N acetylglucosamine 6 phosphate synthase | N-acetylglucosamine-6-phosphate deacetylase	CLO1313_RS04240 | CLO1313_RS14490 | CLO1313_RS14490	(1) atp + (1) pi <=> (1) adp + (1) ppi
47	TRUE	FALSE	FALSE	FALSE	FALSE	FALSE	FALSE	FALSE	FALSE	FALSE	R00004 | R00228 | R00229 | R00710	Inorganic diphosphatase | Acetaldehyde dehydrogenase (acetylating) | Acetate:CoA ligase (ADP-forming) | Aldehyde dehydrogenase (acetaldehyde, NAD)	(1) ppi + (1) h2o <=> (2) pi | (1) acald + (1) coa + (1) nad <=> (1) accoa + (1) nadh + (1) h | (1) atp + (1) ac + (1) coa <=> (1) adp + (1) accoa + (1) pi | (1) acald + (1) nad + (1) h2o <=> (1) ac + (1) nadh + (1) h	PPA	R00004 | R00228 | R00710	Inorganic diphosphatase | Acetaldehyde dehydrogenase (acetylating) | Aldehyde dehydrogenase (acetaldehyde, NAD)	CLO1313_RS04240 | ( CLO1313_RS09095 | CLO1313_RS14795 ) | CLO1313_RS14795	(1) atp + (1) pi <=> (1) adp + (1) ppi
48	TRUE	FALSE	FALSE	FALSE	FALSE	FALSE	FALSE	FALSE	FALSE	FALSE	R00004 | R01514 | R01518 | R01748	Inorganic diphosphatase | ATP:(R)-glycerate 3-phosphotransferase | Phosphoglycerate mutase | D-Glycerate-2-phosphate phosphohydrolase	(1) ppi + (1) h2o <=> (2) pi | (1) atp + (1) glyc-R <=> (1) adp + (1) 3pg | (1) 2pg <=> (1) 3pg | (1) 2pg + (1) h2o <=> (1) glyc-R + (1) pi	PPA	R00004 | R01514 | R01518	Inorganic diphosphatase | ATP:(R)-glycerate 3-phosphotransferase | Phosphoglycerate mutase	CLO1313_RS04240 | CLO1313_RS11965 | ( CLO1313_RS00415 | CLO1313_RS04190 | CLO1313_RS04935 | CLO1313_RS06455 | CLO1313_RS07660 | ... <Preview truncated at 128 characters>	(1) atp + (1) pi <=> (1) adp + (1) ppi
49	TRUE	FALSE	FALSE	FALSE	FALSE	FALSE	FALSE	FALSE	FALSE	FALSE	R00004 | R00513 | R02095 | R02096	Inorganic diphosphatase | ATP:cytidine 5-phosphotransferase | dTTP nucleotidohydrolase | DTTP:cytidine 5-phosphotransferase	(1) ppi + (1) h2o <=> (2) pi | (1) atp + (1) Cytidine <=> (1) adp + (1) cmp | (1) dttp + (1) h2o <=> (1) dtdp + (1) pi | (1) dttp + (1) Cytidine <=> (1) dtdp + (1) cmp	PPA	R00004 | R00513 | R02096	Inorganic diphosphatase | ATP:cytidine 5-phosphotransferase | DTTP:cytidine 5-phosphotransferase	CLO1313_RS04240 | CLO1313_RS09560 | CLO1313_RS09560	(1) atp + (1) pi <=> (1) adp + (1) ppi
50	TRUE	FALSE	FALSE	FALSE	FALSE	FALSE	FALSE	FALSE	FALSE	FALSE	R00004 | R00156 | R00963 | R00967	Inorganic diphosphatase | Nucleoside-diphosphate kinase (ATP:UDP) | 5-nucleotidase (UMP) | UTP:uridine 5-phosphotransferase	(1) ppi + (1) h2o <=> (2) pi | (1) atp + (1) udp <=> (1) adp + (1) utp | (1) ump + (1) h2o <=> (1) uri + (1) pi | (1) utp + (1) uri <=> (1) udp + (1) ump	PPA	R00004 | R00156 | R00963 | R00967	Inorganic diphosphatase | Nucleoside-diphosphate kinase (ATP:UDP) | 5-nucleotidase (UMP) | UTP:uridine 5-phosphotransferase	CLO1313_RS04240 | CLO1313_RS07615 | CLO1313_RS15375 | CLO1313_RS09560	(1) atp + (1) pi <=> (1) adp + (1) ppi
51	TRUE	FALSE	FALSE	FALSE	FALSE	FALSE	FALSE	FALSE	FALSE	FALSE	R00004 | R00964 | R02095 | R02097	Inorganic diphosphatase | Uridine kinase ATPUridine | dTTP nucleotidohydrolase | DTTP:uridine 5-phosphotransferase	(1) ppi + (1) h2o <=> (2) pi | (1) atp + (1) uri <=> (1) adp + (1) ump | (1) dttp + (1) h2o <=> (1) dtdp + (1) pi | (1) dttp + (1) uri <=> (1) dtdp + (1) ump	PPA	R00004 | R00964 | R02097	Inorganic diphosphatase | Uridine kinase ATPUridine | DTTP:uridine 5-phosphotransferase	CLO1313_RS04240 | CLO1313_RS09560 | CLO1313_RS09560	(1) atp + (1) pi <=> (1) adp + (1) ppi
52	TRUE	FALSE	FALSE	FALSE	FALSE	FALSE	FALSE	FALSE	FALSE	FALSE	R00004 | R00253 | R00765 | R00768	Inorganic diphosphatase | Glutamine synthetase | D-glucosamine-6-phosphate aminohydrolase (ketol isomerizing) | L-Glutamine:D-fructose-6-phosphate aminotransferase (hexose	(1) ppi + (1) h2o <=> (2) pi | (1) atp + (1) glu-L + (1) nh4 <=> (1) adp + (1) pi + (1) gln-L | (1) gam6p + (1) h2o <=> (1) f6p + (1) nh4 | (1) gln-L + (1) f6p <=> (1) glu-L + (1) gam6p	PPA	R00004 | R00253 | R00765	Inorganic diphosphatase | Glutamine synthetase | D-glucosamine-6-phosphate aminohydrolase (ketol isomerizing)	CLO1313_RS04240 | ( CLO1313_RS06875 | CLO1313_RS11700 | CLO1313_RS10315 | CLO1313_RS10285 ) | CLO1313_RS10970	(1) atp + (1) pi <=> (1) adp + (1) ppi
53	TRUE	FALSE	FALSE	FALSE	FALSE	FALSE	FALSE	FALSE	FALSE	FALSE	R00004 | R00963 | R02093 | R02097	Inorganic diphosphatase | 5-nucleotidase (UMP) | Nucleoside-diphosphate kinase (ATP:dTDP) | DTTP:uridine 5-phosphotransferase	(1) ppi + (1) h2o <=> (2) pi | (1) ump + (1) h2o <=> (1) uri + (1) pi | (1) atp + (1) dtdp <=> (1) adp + (1) dttp | (1) dttp + (1) uri <=> (1) dtdp + (1) ump	PPA	R00004 | R00963 | R02093 | R02097	Inorganic diphosphatase | 5-nucleotidase (UMP) | Nucleoside-diphosphate kinase (ATP:dTDP) | DTTP:uridine 5-phosphotransferase	CLO1313_RS04240 | CLO1313_RS15375 | CLO1313_RS07615 | CLO1313_RS09560	(1) atp + (1) pi <=> (1) adp + (1) ppi
54	TRUE	FALSE	FALSE	FALSE	FALSE	FALSE	FALSE	FALSE	FALSE	FALSE	R00004 | R00253 | R01716 | R05552	Inorganic diphosphatase | Glutamine synthetase | 4-amino-4-deoxychorismate synthase | PABB	(1) ppi + (1) h2o <=> (2) pi | (1) atp + (1) glu-L + (1) nh4 <=> (1) adp + (1) pi + (1) gln-L | (1) chor + (1) gln-L <=> (1) 4adcho + (1) glu-L | (1) chor + (1) nh4 <=> (1) 4adcho + (1) h2o	PPA	R00004 | R00253 | R01716	Inorganic diphosphatase | Glutamine synthetase | 4-amino-4-deoxychorismate synthase	CLO1313_RS04240 | ( CLO1313_RS06875 | CLO1313_RS11700 | CLO1313_RS10315 | CLO1313_RS10285 ) | ( ( CLO1313_RS06815 & CLO1313_RS06... <Preview truncated at 128 characters>	(1) atp + (1) pi <=> (1) adp + (1) ppi
55	TRUE	FALSE	FALSE	FALSE	FALSE	FALSE	FALSE	FALSE	FALSE	FALSE	R00004 | R00114 | R00248 | R00253	Inorganic diphosphatase | Glutamate synthase (NADPH) | L-Glutamate:NADP+ oxidoreductase (deaminating) | Glutamine synthetase	(1) ppi + (1) h2o <=> (2) pi | (2) glu-L + (1) nadp <=> (1) gln-L + (1) akg + (1) nadph + (1) h | (1) glu-L + (1) nadp + (1) h2o <=> (1) akg + (1) nh4 + (1) nadph + (1) h | (1) atp + (1) glu-L + (1) nh4 <=> (1) adp + (1) pi + (1) gln-L	PPA	R00004 | R00114 | R00253	Inorganic diphosphatase | Glutamate synthase (NADPH) | Glutamine synthetase	CLO1313_RS04240 | ( CLO1313_RS10305 | CLO1313_RS10290 | CLO1313_RS09345 ) | ( CLO1313_RS06875 | CLO1313_RS11700 | CLO1313_RS1031... <Preview truncated at 128 characters>	(1) atp + (1) pi <=> (1) adp + (1) ppi
56	TRUE	FALSE	FALSE	FALSE	FALSE	FALSE	FALSE	FALSE	FALSE	FALSE	R00004 | R00722 | R00963 | R00970	Inorganic diphosphatase | ATP:nucleoside-diphosphate phosphatransferase | 5-nucleotidase (UMP) | Uridine kinase (ITP:Uridine)	(1) ppi + (1) h2o <=> (2) pi | (1) atp + (1) idp <=> (1) adp + (1) itp | (1) ump + (1) h2o <=> (1) uri + (1) pi | (1) itp + (1) uri <=> (1) idp + (1) ump	PPA	R00004 | R00963 | R00970	Inorganic diphosphatase | 5-nucleotidase (UMP) | Uridine kinase (ITP:Uridine)	CLO1313_RS04240 | CLO1313_RS15375 | CLO1313_RS09560	(1) atp + (1) pi <=> (1) adp + (1) ppi
57	TRUE	FALSE	FALSE	FALSE	FALSE	FALSE	FALSE	FALSE	FALSE	FALSE	R00004 | R00513 | R02330 | R02372	Inorganic diphosphatase | ATP:cytidine 5-phosphotransferase | dUTP nucleotidohydrolase | DUTP:cytidine 5-phosphotransferase	(1) ppi + (1) h2o <=> (2) pi | (1) atp + (1) Cytidine <=> (1) adp + (1) cmp | (1) dutp + (1) h2o <=> (1) dudp + (1) pi | (1) dutp + (1) Cytidine <=> (1) dudp + (1) cmp	PPA	R00004 | R00513 | R02372	Inorganic diphosphatase | ATP:cytidine 5-phosphotransferase | DUTP:cytidine 5-phosphotransferase	CLO1313_RS04240 | CLO1313_RS09560 | CLO1313_RS09560	(1) atp + (1) pi <=> (1) adp + (1) ppi
58	TRUE	FALSE	FALSE	FALSE	FALSE	FALSE	FALSE	FALSE	FALSE	FALSE	R00004 | R00511 | R01857 | R02091	Inorganic diphosphatase | Cytidine-5-monophosphate phosphohydrolase | Nucleoside-diphosphate kinase (ATP:dGDP) | DGTP:cytidine 5-phosphotransferase	(1) ppi + (1) h2o <=> (2) pi | (1) cmp + (1) h2o <=> (1) Cytidine + (1) pi | (1) atp + (1) dgdp <=> (1) adp + (1) dgtp | (1) dgtp + (1) Cytidine <=> (1) dgdp + (1) cmp	PPA	R00004 | R01857 | R02091	Inorganic diphosphatase | Nucleoside-diphosphate kinase (ATP:dGDP) | DGTP:cytidine 5-phosphotransferase	CLO1313_RS04240 | CLO1313_RS07615 | CLO1313_RS09560	(1) atp + (1) pi <=> (1) adp + (1) ppi
59	TRUE	FALSE	FALSE	FALSE	FALSE	FALSE	FALSE	FALSE	FALSE	FALSE	R00004 | R00299 | R00304 | R08639	Inorganic diphosphatase | Hexokinase (D-glucose:ATP) | Glucose-1-phosphatase | Phosphoglucomutase	(1) ppi + (1) h2o <=> (2) pi | (1) atp + (1) glc-D <=> (1) adp + (1) g6p | (1) g1p + (1) h2o <=> (1) glc-D + (1) pi | (1) g1p <=> (1) g6p	PPA	R00004 | R00299 | R08639	Inorganic diphosphatase | Hexokinase (D-glucose:ATP) | Phosphoglucomutase	CLO1313_RS04240 | ( CLO1313_RS02480 | CLO1313_RS09260 ) | CLO1313_RS05070	(1) atp + (1) pi <=> (1) adp + (1) ppi
60	TRUE	FALSE	FALSE	FALSE	FALSE	FALSE	FALSE	FALSE	FALSE	FALSE	R00004 | R00156 | R00511 | R00516	Inorganic diphosphatase | Nucleoside-diphosphate kinase (ATP:UDP) | Cytidine-5-monophosphate phosphohydrolase | UTP:cytidine 5-phosphotransferase	(1) ppi + (1) h2o <=> (2) pi | (1) atp + (1) udp <=> (1) adp + (1) utp | (1) cmp + (1) h2o <=> (1) Cytidine + (1) pi | (1) utp + (1) Cytidine <=> (1) udp + (1) cmp	PPA	R00004 | R00156 | R00516	Inorganic diphosphatase | Nucleoside-diphosphate kinase (ATP:UDP) | UTP:cytidine 5-phosphotransferase	CLO1313_RS04240 | CLO1313_RS07615 | CLO1313_RS09560	(1) atp + (1) pi <=> (1) adp + (1) ppi
61	TRUE	FALSE	FALSE	FALSE	FALSE	FALSE	FALSE	FALSE	FALSE	FALSE	R00004 | R00159 | R00964 | R00967	Inorganic diphosphatase | UTP diphosphohydrolase | Uridine kinase ATPUridine | UTP:uridine 5-phosphotransferase	(1) ppi + (1) h2o <=> (2) pi | (1) utp + (1) h2o <=> (1) udp + (1) pi | (1) atp + (1) uri <=> (1) adp + (1) ump | (1) utp + (1) uri <=> (1) udp + (1) ump	PPA	R00004 | R00964 | R00967	Inorganic diphosphatase | Uridine kinase ATPUridine | UTP:uridine 5-phosphotransferase	CLO1313_RS04240 | CLO1313_RS09560 | CLO1313_RS09560	(1) atp + (1) pi <=> (1) adp + (1) ppi
62	TRUE	FALSE	FALSE	FALSE	FALSE	FALSE	FALSE	FALSE	FALSE	FALSE	R00004 | R00511 | R02093 | R02096	Inorganic diphosphatase | Cytidine-5-monophosphate phosphohydrolase | Nucleoside-diphosphate kinase (ATP:dTDP) | DTTP:cytidine 5-phosphotransferase	(1) ppi + (1) h2o <=> (2) pi | (1) cmp + (1) h2o <=> (1) Cytidine + (1) pi | (1) atp + (1) dtdp <=> (1) adp + (1) dttp | (1) dttp + (1) Cytidine <=> (1) dtdp + (1) cmp	PPA	R00004 | R02093 | R02096	Inorganic diphosphatase | Nucleoside-diphosphate kinase (ATP:dTDP) | DTTP:cytidine 5-phosphotransferase	CLO1313_RS04240 | CLO1313_RS07615 | CLO1313_RS09560	(1) atp + (1) pi <=> (1) adp + (1) ppi
63	TRUE	FALSE	FALSE	FALSE	FALSE	FALSE	FALSE	FALSE	FALSE	FALSE	R00004 | R00923 | R01859 | R10092	Inorganic diphosphatase | Methylmalonyl-CoA decarboxylase (Sodium) | Propionyl-CoA carboxylase | Carboxylic acid dissociation	(1) ppi + (1) h2o <=> (2) pi | (1) mmcoa-S <=> (1) ppcoa + (1) co2 | (1) atp + (1) ppcoa + (1) hco3 <=> (1) adp + (1) pi + (1) mmcoa-S | (1) hco3 + (1) h <=> (1) co2 + (1) h2o	PPA	R00004 | R00923 | R01859	Inorganic diphosphatase | Methylmalonyl-CoA decarboxylase (Sodium) | Propionyl-CoA carboxylase	CLO1313_RS04240 | CLO1313_RS08660 | CLO1313_RS07700	(1) atp + (1) pi <=> (1) adp + (1) ppi
64	TRUE	FALSE	FALSE	FALSE	FALSE	FALSE	FALSE	FALSE	FALSE	FALSE	R00004 | R00335 | R00513 | R00517	Inorganic diphosphatase | GTP phosphohydrolase (vesicle-releasing) | ATP:cytidine 5-phosphotransferase | Cytidine kinase (GTP)	(1) ppi + (1) h2o <=> (2) pi | (1) gtp + (1) h2o <=> (1) gdp + (1) pi | (1) atp + (1) Cytidine <=> (1) adp + (1) cmp | (1) gtp + (1) Cytidine <=> (1) gdp + (1) cmp	PPA	R00004 | R00513 | R00517	Inorganic diphosphatase | ATP:cytidine 5-phosphotransferase | Cytidine kinase (GTP)	CLO1313_RS04240 | CLO1313_RS09560 | CLO1313_RS09560	(1) atp + (1) pi <=> (1) adp + (1) ppi
65	TRUE	FALSE	FALSE	FALSE	FALSE	FALSE	FALSE	FALSE	FALSE	FALSE	R00004 | R00964 | R02330 | R02332	Inorganic diphosphatase | Uridine kinase ATPUridine | dUTP nucleotidohydrolase | DUTP:uridine 5-phosphotransferase	(1) ppi + (1) h2o <=> (2) pi | (1) atp + (1) uri <=> (1) adp + (1) ump | (1) dutp + (1) h2o <=> (1) dudp + (1) pi | (1) dutp + (1) uri <=> (1) dudp + (1) ump	PPA	R00004 | R00964 | R02332	Inorganic diphosphatase | Uridine kinase ATPUridine | DUTP:uridine 5-phosphotransferase	CLO1313_RS04240 | CLO1313_RS09560 | CLO1313_RS09560	(1) atp + (1) pi <=> (1) adp + (1) ppi
66	TRUE	FALSE	FALSE	FALSE	FALSE	FALSE	FALSE	FALSE	FALSE	FALSE	R00004 | R00513 | R00719 | R00962	Inorganic diphosphatase | ATP:cytidine 5-phosphotransferase | ITP diphosphohydrolase | ITP:cytidine 5-phosphotransferase	(1) ppi + (1) h2o <=> (2) pi | (1) atp + (1) Cytidine <=> (1) adp + (1) cmp | (1) itp + (1) h2o <=> (1) idp + (1) pi | (1) itp + (1) Cytidine <=> (1) idp + (1) cmp	PPA	R00004 | R00513 | R00962	Inorganic diphosphatase | ATP:cytidine 5-phosphotransferase | ITP:cytidine 5-phosphotransferase	CLO1313_RS04240 | CLO1313_RS09560 | CLO1313_RS09560	(1) atp + (1) pi <=> (1) adp + (1) ppi
67	TRUE	FALSE	FALSE	FALSE	FALSE	FALSE	FALSE	FALSE	FALSE	FALSE	R00004 | R00511 | R02331 | R02372	Inorganic diphosphatase | Cytidine-5-monophosphate phosphohydrolase | Nucleoside-diphosphate kinase (ATP:dUDP) | DUTP:cytidine 5-phosphotransferase	(1) ppi + (1) h2o <=> (2) pi | (1) cmp + (1) h2o <=> (1) Cytidine + (1) pi | (1) atp + (1) dudp <=> (1) adp + (1) dutp | (1) dutp + (1) Cytidine <=> (1) dudp + (1) cmp	PPA	R00004 | R02331 | R02372	Inorganic diphosphatase | Nucleoside-diphosphate kinase (ATP:dUDP) | DUTP:cytidine 5-phosphotransferase	CLO1313_RS04240 | CLO1313_RS07615 | CLO1313_RS09560	(1) atp + (1) pi <=> (1) adp + (1) ppi
68	TRUE	FALSE	FALSE	FALSE	FALSE	FALSE	FALSE	FALSE	FALSE	FALSE	R00004 | R00719 | R00964 | R00970	Inorganic diphosphatase | ITP diphosphohydrolase | Uridine kinase ATPUridine | Uridine kinase (ITP:Uridine)	(1) ppi + (1) h2o <=> (2) pi | (1) itp + (1) h2o <=> (1) idp + (1) pi | (1) atp + (1) uri <=> (1) adp + (1) ump | (1) itp + (1) uri <=> (1) idp + (1) ump	PPA	R00004 | R00964 | R00970	Inorganic diphosphatase | Uridine kinase ATPUridine | Uridine kinase (ITP:Uridine)	CLO1313_RS04240 | CLO1313_RS09560 | CLO1313_RS09560	(1) atp + (1) pi <=> (1) adp + (1) ppi
69	TRUE	FALSE	FALSE	FALSE	FALSE	FALSE	FALSE	FALSE	FALSE	FALSE	R00004 | R00159 | R00513 | R00516	Inorganic diphosphatase | UTP diphosphohydrolase | ATP:cytidine 5-phosphotransferase | UTP:cytidine 5-phosphotransferase	(1) ppi + (1) h2o <=> (2) pi | (1) utp + (1) h2o <=> (1) udp + (1) pi | (1) atp + (1) Cytidine <=> (1) adp + (1) cmp | (1) utp + (1) Cytidine <=> (1) udp + (1) cmp	PPA	R00004 | R00513 | R00516	Inorganic diphosphatase | ATP:cytidine 5-phosphotransferase | UTP:cytidine 5-phosphotransferase	CLO1313_RS04240 | CLO1313_RS09560 | CLO1313_RS09560	(1) atp + (1) pi <=> (1) adp + (1) ppi
70	TRUE	FALSE	FALSE	FALSE	FALSE	FALSE	FALSE	FALSE	FALSE	FALSE	R00004 | R00963 | R01137 | R01549	Inorganic diphosphatase | 5-nucleotidase (UMP) | ATP:nucleoside-diphosphate phosphatransferase | DATP:uridine 5-phosphotransferase	(1) ppi + (1) h2o <=> (2) pi | (1) ump + (1) h2o <=> (1) uri + (1) pi | (1) atp + (1) dadp <=> (1) adp + (1) datp | (1) datp + (1) uri <=> (1) dadp + (1) ump	PPA	R00004 | R00963 | R01549	Inorganic diphosphatase | 5-nucleotidase (UMP) | DATP:uridine 5-phosphotransferase	CLO1313_RS04240 | CLO1313_RS15375 | CLO1313_RS09560	(1) atp + (1) pi <=> (1) adp + (1) ppi
71	TRUE	FALSE	FALSE	FALSE	FALSE	FALSE	FALSE	FALSE	FALSE	FALSE	R00004 | R00963 | R02326 | R02327	Inorganic diphosphatase | 5-nucleotidase (UMP) | ATP:nucleoside-diphosphate phosphatransferase | DCTP:uridine 5-phosphotransferase	(1) ppi + (1) h2o <=> (2) pi | (1) ump + (1) h2o <=> (1) uri + (1) pi | (1) atp + (1) dcdp <=> (1) adp + (1) dctp | (1) dctp + (1) uri <=> (1) dcdp + (1) ump	PPA	R00004 | R00963 | R02327	Inorganic diphosphatase | 5-nucleotidase (UMP) | DCTP:uridine 5-phosphotransferase	CLO1313_RS04240 | CLO1313_RS15375 | CLO1313_RS09560	(1) atp + (1) pi <=> (1) adp + (1) ppi
72	TRUE	FALSE	FALSE	FALSE	FALSE	FALSE	FALSE	FALSE	FALSE	FALSE	R00004 | R00330 | R00963 | R00968	Inorganic diphosphatase | ATP:nucleoside-diphosphate phosphatransferase | 5-nucleotidase (UMP) | Uridine kinase (GTP:Uridine)	(1) ppi + (1) h2o <=> (2) pi | (1) atp + (1) gdp <=> (1) adp + (1) gtp | (1) ump + (1) h2o <=> (1) uri + (1) pi | (1) gtp + (1) uri <=> (1) gdp + (1) ump	PPA	R00004 | R00963 | R00968	Inorganic diphosphatase | 5-nucleotidase (UMP) | Uridine kinase (GTP:Uridine)	CLO1313_RS04240 | CLO1313_RS15375 | CLO1313_RS09560	(1) atp + (1) pi <=> (1) adp + (1) ppi
73	TRUE	FALSE	FALSE	FALSE	FALSE	FALSE	FALSE	FALSE	FALSE	FALSE	R00004 | R00963 | R01857 | R01880	Inorganic diphosphatase | 5-nucleotidase (UMP) | Nucleoside-diphosphate kinase (ATP:dGDP) | DGTP:uridine 5-phosphotransferase	(1) ppi + (1) h2o <=> (2) pi | (1) ump + (1) h2o <=> (1) uri + (1) pi | (1) atp + (1) dgdp <=> (1) adp + (1) dgtp | (1) dgtp + (1) uri <=> (1) dgdp + (1) ump	PPA	R00004 | R00963 | R01857 | R01880	Inorganic diphosphatase | 5-nucleotidase (UMP) | Nucleoside-diphosphate kinase (ATP:dGDP) | DGTP:uridine 5-phosphotransferase	CLO1313_RS04240 | CLO1313_RS15375 | CLO1313_RS07615 | CLO1313_RS09560	(1) atp + (1) pi <=> (1) adp + (1) ppi
74	TRUE	FALSE	FALSE	FALSE	FALSE	FALSE	FALSE	FALSE	FALSE	FALSE	R00004 | R00256 | R00568 | R00573	Inorganic diphosphatase | L-Glutamine amidohydrolase | DCTP deaminase | CTP synthase (glutamine)	(1) ppi + (1) h2o <=> (2) pi | (1) gln-L + (1) h2o <=> (1) glu-L + (1) nh4 | (1) ctp + (1) h2o <=> (1) utp + (1) nh4 | (1) atp + (1) utp + (1) gln-L + (1) h2o <=> (1) adp + (1) pi + (1) ctp + (1) glu-L	PPA	R00004 | R00568 | R00573	Inorganic diphosphatase | DCTP deaminase | CTP synthase (glutamine)	CLO1313_RS04240 | CLO1313_RS11380 | CLO1313_RS13185	(1) atp + (1) pi <=> (1) adp + (1) ppi
75	TRUE	FALSE	FALSE	FALSE	FALSE	FALSE	FALSE	FALSE	FALSE	FALSE	R00004 | R00253 | R00571 | R00573	Inorganic diphosphatase | Glutamine synthetase | CTP synthase NH3 | CTP synthase (glutamine)	(1) ppi + (1) h2o <=> (2) pi | (1) atp + (1) glu-L + (1) nh4 <=> (1) adp + (1) pi + (1) gln-L | (1) atp + (1) utp + (1) nh4 <=> (1) adp + (1) pi + (1) ctp | (1) atp + (1) utp + (1) gln-L + (1) h2o <=> (1) adp + (1) pi + (1) ctp + (1) glu-L	PPA	R00004 | R00253 | R00571 | R00573	Inorganic diphosphatase | Glutamine synthetase | CTP synthase NH3 | CTP synthase (glutamine)	CLO1313_RS04240 | ( CLO1313_RS06875 | CLO1313_RS11700 | CLO1313_RS10315 | CLO1313_RS10285 ) | CLO1313_RS13185 | CLO1313_RS13185	(1) atp + (1) pi <=> (1) adp + (1) ppi
76	FALSE	FALSE	FALSE	FALSE	FALSE	FALSE	FALSE	FALSE	TRUE	FALSE	R00158 | R00662 | R00963 | R00967	UMP kinase | Uridine triphosphate pyrophosphohydrolase | 5-nucleotidase (UMP) | UTP:uridine 5-phosphotransferase	(1) atp + (1) ump <=> (1) adp + (1) udp | (1) utp + (1) h2o <=> (1) ump + (1) ppi | (1) ump + (1) h2o <=> (1) uri + (1) pi | (1) utp + (1) uri <=> (1) udp + (1) ump	R00662	R00158 | R00963 | R00967	UMP kinase | 5-nucleotidase (UMP) | UTP:uridine 5-phosphotransferase	( CLO1313_RS07635 | CLO1313_RS06160 ) | CLO1313_RS15375 | CLO1313_RS09560	(1) atp + (1) pi <=> (1) adp + (1) ppi
77	FALSE	FALSE	FALSE	FALSE	FALSE	FALSE	FALSE	FALSE	FALSE	TRUE	R00963 | R01665 | R01668 | R02327	5-nucleotidase (UMP) | Cytidylate kinase (dCMP),nuclear | dCTP nucleotidohydrolase | DCTP:uridine 5-phosphotransferase	(1) ump + (1) h2o <=> (1) uri + (1) pi | (1) atp + (1) dcmp <=> (1) adp + (1) dcdp | (1) dctp + (1) h2o <=> (1) dcmp + (1) ppi | (1) dctp + (1) uri <=> (1) dcdp + (1) ump	R01668	R00963 | R01665 | R02327	5-nucleotidase (UMP) | Cytidylate kinase (dCMP),nuclear | DCTP:uridine 5-phosphotransferase	CLO1313_RS15375 | CLO1313_RS07635 | CLO1313_RS09560	(1) atp + (1) pi <=> (1) adp + (1) ppi
78	FALSE	FALSE	TRUE	FALSE	FALSE	FALSE	FALSE	FALSE	FALSE	FALSE	R00529 | R00530	Sulfate adenylyltransferase | ADP:sulfate adenylyltransferase	(1) atp + (1) so4 <=> (1) ppi + (1) aps | (1) adp + (1) so4 <=> (1) pi + (1) aps	SADT	R00529	Sulfate adenylyltransferase	( CLO1313_RS00635 | CLO1313_RS00630 )	(1) atp + (1) pi <=> (1) adp + (1) ppi
# of cycles	65	1	1	2	2	2	2	1	1	1
# total	78

## Sheet: Reactions
KEGG IDs	BiGG IDs	Name	In iCBI655	KEGG FORMULA	SYMBOLIC FORMULA	C. therm GPR
R00004	PPA	Inorganic diphosphatase	Yes	(1) C00013 + (1) C00001 <=> (2) C00009	(1) ppi + (1) h2o <=> (2) pi	CLO1313_RS04240
R00010	TREH	alpha,alpha-Trehalose glucohydrolase	No	(1) C01083 + (1) C00001 <=> (2) C00031	(1) tre + (1) h2o <=> (2) glc-D
R00021	GLMS_syn	L-Glutamate:ferredoxin oxidoreductase (transaminating)	No	(2) C00025 + (2) C00139 <=> (1) C00064 + (1) C00026 + (2) C00138 + (2) C00080	(2) glu-L + (2) fdxox <=> (1) gln-L + (1) akg + (2) fdxrd + (2) h	( CLO1313_RS03710 | CLO1313_RS03715 | CLO1313_RS00770 )
R00085	ATPH1e	ATP diphosphohydrolase	No	(1) C00002 + (2) C00001 <=> (1) C00020 + (2) C00009	(1) atp + (2) h2o <=> (1) amp + (2) pi
R00086	ATPM	ATP maintenance requirement	Yes	(1) C00002 + (1) C00001 <=> (1) C00008 + (1) C00009	(1) atp + (1) h2o <=> (1) adp + (1) pi	U
R00087	NTPP6	ATP pyrophosphohydrolase	No	(1) C00002 + (1) C00001 <=> (1) C00020 + (1) C00013	(1) atp + (1) h2o <=> (1) amp + (1) ppi	( CLO1313_RS00635 | CLO1313_RS00630 )
R00089	ADNCYC	ATP pyrophosphate-lyase (cyclizing)	No	(1) C00002 <=> (1) C00575 + (1) C00013	(1) atp <=> (1) camp + (1) ppi
R00093	GLUSx	L-glutamate:NAD+ oxidoreductase (transaminating)	No	(2) C00025 + (1) C00003 <=> (1) C00064 + (1) C00026 + (1) C00004 + (1) C00080	(2) glu-L + (1) nad <=> (1) gln-L + (1) akg + (1) nadh + (1) h
R00102	NADNe	NAD+ glycohydrolase	No	(1) C00003 + (1) C00001 <=> (1) C00153 + (1) C00301	(1) nad + (1) h2o <=> (1) ncam + (1) adprib
R00103	NADDPp	NAD+ phosphohydrolase	No	(1) C00003 + (1) C00001 <=> (1) C00020 + (1) C00455	(1) nad + (1) h2o <=> (1) amp + (1) nmn	( CLO1313_RS08140 | CLO1313_RS01925 )
R00104	NADK	NAD kinase	Yes	(1) C00002 + (1) C00003 <=> (1) C00008 + (1) C00006	(1) atp + (1) nad <=> (1) adp + (1) nadp	CLO1313_RS07110
R00105	N/A	ATP:NADH 2'-phosphotransferase	No	(1) C00002 + (1) C00004 <=> (1) C00008 + (1) C00005	(1) atp + (1) nadh <=> (1) adp + (1) nadph	( CLO1313_RS10960 | CLO1313_RS08490 )
R00112	NADTRHD	NADPH:NAD+ oxidoreductase (B-specific)	No	(1) C00005 + (1) C00003 <=> (1) C00006 + (1) C00004	(1) nadph + (1) nad <=> (1) nadp + (1) nadh
R00114	GLUSy	Glutamate synthase (NADPH)	Yes	(2) C00025 + (1) C00006 <=> (1) C00064 + (1) C00026 + (1) C00005 + (1) C00080	(2) glu-L + (1) nadp <=> (1) gln-L + (1) akg + (1) nadph + (1) h	( CLO1313_RS10305 | CLO1313_RS10290 | CLO1313_RS09345 )
R00118	NADPPPS	NADP phosphatase	No	(1) C00006 + (1) C00001 <=> (1) C00009 + (1) C00003	(1) nadp + (1) h2o <=> (1) pi + (1) nad	( CLO1313_RS09095 | CLO1313_RS14795 )
R00122	ATPH2e	ATP pyrophosphohydrolase	No	(1) C00008 + (1) C00001 <=> (1) C00020 + (1) C00009	(1) adp + (1) h2o <=> (1) amp + (1) pi
R00125	BTPS	P1,P4-Bis(5'-nucleosyl)-tetraphosphate nucleotidebisphosphohydrolase	No	(1) C01260 + (1) C00001 <=> (2) C00008	(1) ap4a + (1) h2o <=> (2) adp	U
R00126	ADATT	ADP:ATP adenylyltransferase	No	(1) C00008 + (1) C00002 <=> (1) C00009 + (1) C01260	(1) adp + (1) atp <=> (1) pi + (1) ap4a
R00127	ATAMh	ATP:AMP phosphotransferase	No	(1) C00002 + (1) C00020 <=> (2) C00008	(1) atp + (1) amp <=> (2) adp
R00134	N/A	Formate:NADP+ oxidoreductase	No	(1) C00058 + (1) C00006 <=> (1) C00011 + (1) C00005 + (1) C00080	(1) for + (1) nadp <=> (1) co2 + (1) nadph + (1) h
R00137	NMNATm	ATP:nicotinamide-nucleotide adenylyltransferase	No	(1) C00002 + (1) C00455 <=> (1) C00013 + (1) C00003	(1) atp + (1) nmn <=> (1) ppi + (1) nad
R00150	CBMKr	ATP:carbamate phosphotransferase	No	(1) C00002 + (1) C00014 + (1) C00011 <=> (1) C00008 + (1) C00169	(1) atp + (1) nh4 + (1) co2 <=> (1) adp + (1) cbp
R00155	NDP7er	UDP diphosphohydrolase	No	(1) C00015 + (1) C00001 <=> (1) C00105 + (1) C00009	(1) udp + (1) h2o <=> (1) ump + (1) pi
R00156	NDPK2	Nucleoside-diphosphate kinase (ATP:UDP)	Yes	(1) C00002 + (1) C00015 <=> (1) C00008 + (1) C00075	(1) atp + (1) udp <=> (1) adp + (1) utp	CLO1313_RS07615
R00157	N/A	Uridine triphosphate:AMP phosphotransferase	No	(1) C00075 + (1) C00020 <=> (1) C00015 + (1) C00008	(1) utp + (1) amp <=> (1) udp + (1) adp
R00158	UMPK	UMP kinase	Yes	(1) C00002 + (1) C00105 <=> (1) C00008 + (1) C00015	(1) atp + (1) ump <=> (1) adp + (1) udp	( CLO1313_RS07635 | CLO1313_RS06160 )
R00159	NTP7	UTP diphosphohydrolase	No	(1) C00075 + (1) C00001 <=> (1) C00015 + (1) C00009	(1) utp + (1) h2o <=> (1) udp + (1) pi
R00160	FADDP	FAD nucleotidohydrolase	No	(1) C00016 + (1) C00001 <=> (1) C00020 + (1) C00061	(1) fad + (1) h2o <=> (1) amp + (1) fmn
R00161	FMNATm	ATP:FMN adenylyltransferase	No	(1) C00002 + (1) C00061 <=> (1) C00013 + (1) C00016	(1) atp + (1) fmn <=> (1) ppi + (1) fad
R00173	PYDXPP	pyridoxal-5'-phosphate phosphohydrolase	No	(1) C00018 + (1) C00001 <=> (1) C00250 + (1) C00009	(1) pydx5p + (1) h2o <=> (1) pydx + (1) pi
R00174	PYDXK	ATP:pyridoxal 5'-phosphotransferase	No	(1) C00002 + (1) C00250 <=> (1) C00008 + (1) C00018	(1) atp + (1) pydx <=> (1) adp + (1) pydx5p
R00182	N/A	AMP phosphoribohydrolase	No	(1) C00020 + (1) C00001 <=> (1) C00147 + (1) C00117	(1) amp + (1) h2o <=> (1) ade + (1) r5p
R00183	NTD7	5-nucleotidase (AMP)	Yes	(1) C00020 + (1) C00001 <=> (1) C00212 + (1) C00009	(1) amp + (1) h2o <=> (1) adn + (1) pi	CLO1313_RS15375
R00185	ADNK1	ATP:adenosine 5'-phosphotransferase	No	(1) C00002 + (1) C00212 <=> (1) C00008 + (1) C00020	(1) atp + (1) adn <=> (1) adp + (1) amp	CLO1313_RS02945
R00190	r0051	AMP:pyrophosphate phosphoribosyltransferase	No	(1) C00020 + (1) C00013 <=> (1) C00147 + (1) C00119	(1) amp + (1) ppi <=> (1) ade + (1) prpp	CLO1313_RS04825
R00191	APNn	Adenosine 3',5'-phosphate 5'-nucleotidohydrolase	No	(1) C00575 + (1) C00001 <=> (1) C00020	(1) camp + (1) h2o <=> (1) amp	CLO1313_RS14490
R00199	PPS	ATP:pyruvate,water phosphotransferase	No	(1) C00002 + (1) C00022 + (1) C00001 <=> (1) C00020 + (1) C00074 + (1) C00009	(1) atp + (1) pyr + (1) h2o <=> (1) amp + (1) pep + (1) pi
R00200	PYK	ATP:pyruvate O2-phosphotransferase	No	(1) C00002 + (1) C00022 <=> (1) C00008 + (1) C00074	(1) atp + (1) pyr <=> (1) adp + (1) pep
R00206	PPDKh	ATP:pyruvate,orthophosphate phosphotransferase	No	(1) C00002 + (1) C00022 + (1) C00009 <=> (1) C00020 + (1) C00074 + (1) C00013	(1) atp + (1) pyr + (1) pi <=> (1) amp + (1) pep + (1) ppi	U
R00208	PGAM1_PhosHydro	Phosphoenolpyruvate phosphohydrolase	No	(1) C00074 + (1) C00001 <=> (1) C00022 + (1) C00009	(1) pep + (1) h2o <=> (1) pyr + (1) pi	CLO1313_RS01245
R00217	OAADC	Oxaloacetate carboxy-lyase	No	(1) C00036 <=> (1) C00022 + (1) C00011	(1) oaa <=> (1) pyr + (1) co2	( CLO1313_RS09330 | CLO1313_RS10310 )
R00227	ACOAH	Acetyl-CoA hydrolase	No	(1) C00024 + (1) C00001 <=> (1) C00010 + (1) C00033	(1) accoa + (1) h2o <=> (1) coa + (1) ac	CLO1313_RS07615
R00228	ACALD	Acetaldehyde dehydrogenase (acetylating)	Yes	(1) C00084 + (1) C00010 + (1) C00003 <=> (1) C00024 + (1) C00004 + (1) C00080	(1) acald + (1) coa + (1) nad <=> (1) accoa + (1) nadh + (1) h	( CLO1313_RS09095 | CLO1313_RS14795 )
R00229	N/A	Acetate:CoA ligase (ADP-forming)	No	(1) C00002 + (1) C00033 + (1) C00010 <=> (1) C00008 + (1) C00024 + (1) C00009	(1) atp + (1) ac + (1) coa <=> (1) adp + (1) accoa + (1) pi
R00230	PTArm	Acetyl-CoA:orthophosphate acetyltransferase	No	(1) C00024 + (1) C00009 <=> (1) C00010 + (1) C00227	(1) accoa + (1) pi <=> (1) coa + (1) actp	( CLO1313_RS08490 | CLO1313_RS10960 )
R00233	MCDm	Malonyl-CoA carboxy-lyase	No	(1) C00083 <=> (1) C00024 + (1) C00011	(1) malcoa <=> (1) accoa + (1) co2
R00235	ACS	Acetyl-CoA synthetase	Yes	(1) C00002 + (1) C00033 + (1) C00010 <=> (1) C00020 + (1) C00013 + (1) C00024	(1) atp + (1) ac + (1) coa <=> (1) amp + (1) ppi + (1) accoa	CLO1313_RS08515
R00236	r0068	Acetyl adenylate:CoA ligase (AMP-forming)	No	(1) C05993 + (1) C00010 <=> (1) C00020 + (1) C00024	(1) Acetyl adenylate + (1) coa <=> (1) amp + (1) accoa
R00243	GLUDxi	L-Glutamate:NAD+ oxidoreductase (deaminating)	No	(1) C00025 + (1) C00003 + (1) C00001 <=> (1) C00026 + (1) C00014 + (1) C00004 + (1) C00080	(1) glu-L + (1) nad + (1) h2o <=> (1) akg + (1) nh4 + (1) nadh + (1) h	CLO1313_RS14795
R00248	GDH_nadp	L-Glutamate:NADP+ oxidoreductase (deaminating)	No	(1) C00025 + (1) C00006 + (1) C00001 <=> (1) C00026 + (1) C00014 + (1) C00005 + (1) C00080	(1) glu-L + (1) nadp + (1) h2o <=> (1) akg + (1) nh4 + (1) nadph + (1) h	CLO1313_RS04825
R00253	GLNS	Glutamine synthetase	Yes	(1) C00002 + (1) C00025 + (1) C00014 <=> (1) C00008 + (1) C00009 + (1) C00064	(1) atp + (1) glu-L + (1) nh4 <=> (1) adp + (1) pi + (1) gln-L	( CLO1313_RS06875 | CLO1313_RS11700 | CLO1313_RS10315 | CLO1313_RS10285 )
R00256	GLUNpp	L-Glutamine amidohydrolase	No	(1) C00064 + (1) C00001 <=> (1) C00025 + (1) C00014	(1) gln-L + (1) h2o <=> (1) glu-L + (1) nh4
R00268	r0082	Oxalosuccinate:NADP+ oxidoreductase (decarboxylating)	No	(1) C05379 <=> (1) C00026 + (1) C00011	(1) oxasucc <=> (1) akg + (1) co2	CLO1313_RS09560
R00287	UDPGPpp	UDPglucose pyrophosphohydrolase	No	(1) C00029 + (1) C00001 <=> (1) C00105 + (1) C00103	(1) udpg + (1) h2o <=> (1) ump + (1) g1p	CLO1313_RS07615
R00289	GALUi	UTP:alpha-D-glucose-1-phosphate uridylyltransferase	No	(1) C00075 + (1) C00103 <=> (1) C00013 + (1) C00029	(1) utp + (1) g1p <=> (1) ppi + (1) udpg
R00299	HEX1	Hexokinase (D-glucose:ATP)	Yes	(1) C00002 + (1) C00031 <=> (1) C00008 + (1) C00092	(1) atp + (1) glc-D <=> (1) adp + (1) g6p	( CLO1313_RS02480 | CLO1313_RS09260 )
R00303	G6PPer	Glucose-6-phosphate phosphatase, edoplasmic reticular	No	(1) C00092 + (1) C00001 <=> (1) C00031 + (1) C00009	(1) g6p + (1) h2o <=> (1) glc-D + (1) pi
R00304	G1PPpp	Glucose-1-phosphatase	No	(1) C00103 + (1) C00001 <=> (1) C00031 + (1) C00009	(1) g1p + (1) h2o <=> (1) glc-D + (1) pi
R00315	ACKrh	ATP:acetate phosphotransferase	No	(1) C00002 + (1) C00033 <=> (1) C00008 + (1) C00227	(1) atp + (1) ac <=> (1) adp + (1) actp
R00316	r0097	Acetate:CoA ligase (AMP-forming)	No	(1) C00002 + (1) C00033 <=> (1) C00013 + (1) C05993	(1) atp + (1) ac <=> (1) ppi + (1) Acetyl adenylate	CLO1313_RS07615
R00317	APhi	Acetyl phosphate phosphohydrolase	No	(1) C00227 + (1) C00001 <=> (1) C00033 + (1) C00009	(1) actp + (1) h2o <=> (1) ac + (1) pi	CLO1313_RS10970
R00320	N/A	Pyrophosphate:acetate phosphotransferase	No	(1) C00013 + (1) C00033 <=> (1) C00009 + (1) C00227	(1) ppi + (1) ac <=> (1) pi + (1) actp	CLO1313_RS15375
R00322	N/A	5'-Acetylphosphoadenosine acylhydrolase	No	(1) C05993 + (1) C00001 <=> (1) C00020 + (1) C00033	(1) Acetyl adenylate + (1) h2o <=> (1) amp + (1) ac
R00328	NDP3ex	GDP phosphohydrolase	No	(1) C00035 + (1) C00001 <=> (1) C00144 + (1) C00009	(1) gdp + (1) h2o <=> (1) gmp + (1) pi
R00330	ATGDm	ATP:nucleoside-diphosphate phosphatransferase	No	(1) C00002 + (1) C00035 <=> (1) C00008 + (1) C00044	(1) atp + (1) gdp <=> (1) adp + (1) gtp
R00332	GK1	Guanylate kinase (GMP:ATP)	Yes	(1) C00002 + (1) C00144 <=> (1) C00008 + (1) C00035	(1) atp + (1) gmp <=> (1) adp + (1) gdp	CLO1313_RS04815
R00335	NTP3e	GTP phosphohydrolase (vesicle-releasing)	No	(1) C00044 + (1) C00001 <=> (1) C00035 + (1) C00009	(1) gtp + (1) h2o <=> (1) gdp + (1) pi	CLO1313_RS15375
R00337	N/A	GDPglucose glucohydrolase	No	(1) C00394 + (1) C00001 <=> (1) C00035 + (1) C00031	(1) GDP-glucose + (1) h2o <=> (1) gdp + (1) glc-D	CLO1313_RS14795
R00341	PPCK	ATP:oxaloacetate carboxy-lyase (transphosphorylating)	No	(1) C00002 + (1) C00036 <=> (1) C00008 + (1) C00074 + (1) C00011	(1) atp + (1) oaa <=> (1) adp + (1) pep + (1) co2
R00344	PCm	Pyruvate:carbon-dioxide ligase (ADP-forming)	No	(1) C00002 + (1) C00022 + (1) C00288 <=> (1) C00008 + (1) C00009 + (1) C00036	(1) atp + (1) pyr + (1) hco3 <=> (1) adp + (1) pi + (1) oaa	CLO1313_RS15375
R00345	PPC	Orthophosphate:oxaloacetate carboxyl-lyase (phosphorylating)	No	(1) C00009 + (1) C00036 <=> (1) C00001 + (1) C00074 + (1) C00011	(1) pi + (1) oaa <=> (1) h2o + (1) pep + (1) co2
R00346	N/A	Pyrophosphate:oxaloacetate carboxy-lyase (transphosphorylating)	No	(1) C00013 + (1) C00036 <=> (1) C00009 + (1) C00074 + (1) C00011	(1) ppi + (1) oaa <=> (1) pi + (1) pep + (1) co2	CLO1313_RS09560
R00351	CS	Citrate synthase	Yes	(1) C00158 + (1) C00010 <=> (1) C00024 + (1) C00001 + (1) C00036	(1) cit + (1) coa <=> (1) accoa + (1) h2o + (1) oaa	CLO1313_RS02945
R00352	ACITL	ATP:citrate oxaloacetate-lyase ((pro-3S)-CH2COO- ->acetyl-CoA)	No	(1) C00002 + (1) C00158 + (1) C00010 <=> (1) C00008 + (1) C00009 + (1) C00024 + (1) C00036	(1) atp + (1) cit + (1) coa <=> (1) adp + (1) pi + (1) accoa + (1) oaa
R00354	N/A	(3S)-Citryl-CoA oxaloacetate-lyase	No	(1) C00566 <=> (1) C00024 + (1) C00036	(1) (3S)-Citryl-CoA <=> (1) accoa + (1) oaa
R00362	CITL	Citrate oxaloacetate-lyase ((pro-3S)-CH2COO- -->acetate)	No	(1) C00158 <=> (1) C00033 + (1) C00036	(1) cit <=> (1) ac + (1) oaa
R00405	SUCOAS	Succinate:CoA ligase (ADP-forming)	No	(1) C00002 + (1) C00042 + (1) C00010 <=> (1) C00008 + (1) C00009 + (1) C00091	(1) atp + (1) succ + (1) coa <=> (1) adp + (1) pi + (1) succoa	CLO1313_RS01855
R00406	N/A	N/A	No	(1) C00091 + (1) C00149 <=> (1) C00042 + (1) C04348	(1) succoa + (1) mal-L <=> (1) succ + (1) malylcoa	CLO1313_RS09560
R00407	SUCCOAPET	Succinyl-CoA hydrolase	No	(1) C00091 + (1) C00001 <=> (1) C00010 + (1) C00042	(1) succoa + (1) h2o <=> (1) coa + (1) succ	CLO1313_RS09560
R00410	OCOAT1m	Succinyl-CoA:3-oxo-acid CoA-transferase	No	(1) C00091 + (1) C00164 <=> (1) C00042 + (1) C00332	(1) succoa + (1) acac <=> (1) succ + (1) aacoa
R00426	NTPP2	Nucleoside triphosphate pyrophosphorylase (gtp)	Yes	(1) C00044 + (1) C00001 <=> (1) C00144 + (1) C00013	(1) gtp + (1) h2o <=> (1) gmp + (1) ppi	( CLO1313_RS01245 | CLO1313_RS10355 | CLO1313_RS00435 )
R00431	PEPCKm	GTP:oxaloacetate carboxy-lyase (transphosphorylating)	No	(1) C00044 + (1) C00036 <=> (1) C00035 + (1) C00074 + (1) C00011	(1) gtp + (1) oaa <=> (1) gdp + (1) pep + (1) co2
R00432	SUCOAS1m	Succinate:CoA ligase (GDP-forming)	No	(1) C00044 + (1) C00042 + (1) C00010 <=> (1) C00035 + (1) C00009 + (1) C00091	(1) gtp + (1) succ + (1) coa <=> (1) gdp + (1) pi + (1) succoa
R00454	N/A	N/A	No	(1) C00047 + (1) C00024 <=> (1) C02727 + (1) C00010	(1) lys-L + (1) accoa <=> (1) N6-Acetyl-L-lysine + (1) coa
R00458	N/A	N6-Acyl-L-lysine amidohydrolase	No	(1) C02727 + (1) C00001 <=> (1) C00033 + (1) C00047	(1) N6-Acetyl-L-lysine + (1) h2o <=> (1) ac + (1) lys-L
R00472	MALSp	L-Malate glyoxylate-lyase (CoA-acetylating)	No	(1) C00149 + (1) C00010 <=> (1) C00024 + (1) C00001 + (1) C00048	(1) mal-L + (1) coa <=> (1) accoa + (1) h2o + (1) glx
R00473	N/A	(3S)-3-Carboxy-3-hydroxypropanoyl-CoA glyoxylate-lyase	No	(1) C04348 <=> (1) C00024 + (1) C00048	(1) malylcoa <=> (1) accoa + (1) glx
R00482	N/A	L-Aspartate:ammonia ligase (ADP-forming)	No	(1) C00002 + (1) C00049 + (1) C00014 <=> (1) C00008 + (1) C00009 + (1) C00152	(1) atp + (1) asp-L + (1) nh4 <=> (1) adp + (1) pi + (1) asn-L
R00483	ASNS2	Asparagine synthetase	Yes	(1) C00002 + (1) C00049 + (1) C00014 <=> (1) C00020 + (1) C00013 + (1) C00152	(1) atp + (1) asp-L + (1) nh4 <=> (1) amp + (1) ppi + (1) asn-L	( CLO1313_RS10960 | CLO1313_RS08490 )
R00484	N/A	N-Carbamoyl-L-aspartate amidohydrolase	No	(1) C00438 + (1) C00001 <=> (1) C00049 + (1) C00011 + (1) C00014	(1) cbasp + (1) h2o <=> (1) asp-L + (1) co2 + (1) nh4
R00485	ASNNe	L-Asparagine amidohydrolase	No	(1) C00152 + (1) C00001 <=> (1) C00049 + (1) C00014	(1) asn-L + (1) h2o <=> (1) asp-L + (1) nh4
R00486	N/A	3-Cyano-L-alanine aminohydrolase	No	(1) C02512 + (2) C00001 <=> (1) C00049 + (1) C00014	(1) L-3-Cyanoalanine + (2) h2o <=> (1) asp-L + (1) nh4
R00487	N/A	Acetyl-CoA:L-aspartate N-acetyltransferase	No	(1) C00024 + (1) C00049 <=> (1) C00010 + (1) C01042	(1) accoa + (1) asp-L <=> (1) coa + (1) N-Acetyl-L-aspartate
R00488	N/A	N-Acetyl-L-aspartate amidohydrolase	No	(1) C01042 + (1) C00001 <=> (1) C00033 + (1) C00049	(1) N-Acetyl-L-aspartate + (1) h2o <=> (1) ac + (1) asp-L
R00508	BPNT2	3'-Phospho-5'-adenylyl sulfate 3'(2')-phosphohydrolase	No	(1) C00053 + (1) C00001 <=> (1) C00224 + (1) C00009	(1) paps + (1) h2o <=> (1) aps + (1) pi
R00509	AASPm	ATP:adenylylsulfate 3'-phosphotransferase	No	(1) C00002 + (1) C00224 <=> (1) C00008 + (1) C00053	(1) atp + (1) aps <=> (1) adp + (1) paps
R00510	N/A	Cytidine-5'-monophosphate phosphoribo(deoxyribo)hydrolase	No	(1) C00055 + (1) C00001 <=> (1) C00380 + (1) C00117	(1) cmp + (1) h2o <=> (1) csn + (1) r5p
R00511	NTD4e	Cytidine-5'-monophosphate phosphohydrolase	No	(1) C00055 + (1) C00001 <=> (1) C00475 + (1) C00009	(1) cmp + (1) h2o <=> (1) Cytidine + (1) pi
R00512	CYTK1m	ATP:CMP phosphotransferase	No	(1) C00002 + (1) C00055 <=> (1) C00008 + (1) C00112	(1) atp + (1) cmp <=> (1) adp + (1) cdp
R00513	CYTDK1	ATP:cytidine 5-phosphotransferase	Yes	(1) C00002 + (1) C00475 <=> (1) C00008 + (1) C00055	(1) atp + (1) Cytidine <=> (1) adp + (1) cmp	CLO1313_RS09560
R00514	CDPPH	CDP diphosphohydrolase	No	(1) C00112 + (1) C00001 <=> (1) C00055 + (1) C00009	(1) cdp + (1) h2o <=> (1) cmp + (1) pi
R00516	UTCY	UTP:cytidine 5-phosphotransferase	Yes	(1) C00075 + (1) C00475 <=> (1) C00015 + (1) C00055	(1) utp + (1) Cytidine <=> (1) udp + (1) cmp	CLO1313_RS09560
R00517	CYTDK2	Cytidine kinase (GTP)	Yes	(1) C00044 + (1) C00475 <=> (1) C00035 + (1) C00055	(1) gtp + (1) Cytidine <=> (1) gdp + (1) cmp	CLO1313_RS09560
R00529	SADT	Sulfate adenylyltransferase	Yes	(1) C00002 + (1) C00059 <=> (1) C00013 + (1) C00224	(1) atp + (1) so4 <=> (1) ppi + (1) aps	( CLO1313_RS00635 | CLO1313_RS00630 )
R00530	SLFAT	ADP:sulfate adenylyltransferase	No	(1) C00008 + (1) C00059 <=> (1) C00009 + (1) C00224	(1) adp + (1) so4 <=> (1) pi + (1) aps
R00531	N/A	Adenylylsulfate sulfohydrolase	No	(1) C00224 + (1) C00001 <=> (1) C00020 + (1) C00059	(1) aps + (1) h2o <=> (1) amp + (1) so4
R00548	ACP1_FMN	Riboflavin-5-phosphate phosphohydrolase (acid optimum)	No	(1) C00061 + (1) C00001 <=> (1) C00255 + (1) C00009	(1) fmn + (1) h2o <=> (1) ribflv + (1) pi
R00549	RBFK	Riboflavin kinase	Yes	(1) C00002 + (1) C00255 <=> (1) C00008 + (1) C00061	(1) atp + (1) ribflv <=> (1) adp + (1) fmn	( CLO1313_RS06245 | CLO1313_RS06260 )
R00550	N/A	D-Glucose-1-phosphate:riboflavin 5'-phosphotransferase	No	(1) C00103 + (1) C00255 <=> (1) C00031 + (1) C00061	(1) g1p + (1) ribflv <=> (1) glc-D + (1) fmn
R00568	DCTPD2	DCTP deaminase	Yes	(1) C00063 + (1) C00001 <=> (1) C00075 + (1) C00014	(1) ctp + (1) h2o <=> (1) utp + (1) nh4	CLO1313_RS11380
R00569	r0149	CTP diphosphohydrolase	No	(1) C00063 + (1) C00001 <=> (1) C00112 + (1) C00009	(1) ctp + (1) h2o <=> (1) cdp + (1) pi
R00570	NDPK3	Nucleoside-diphosphate kinase (ATP:CDP)	Yes	(1) C00002 + (1) C00112 <=> (1) C00008 + (1) C00063	(1) atp + (1) cdp <=> (1) adp + (1) ctp	CLO1313_RS07615
R00571	CTPS1	CTP synthase NH3	Yes	(1) C00002 + (1) C00075 + (1) C00014 <=> (1) C00008 + (1) C00009 + (1) C00063	(1) atp + (1) utp + (1) nh4 <=> (1) adp + (1) pi + (1) ctp	CLO1313_RS13185
R00573	CTPS2	CTP synthase (glutamine)	Yes	(1) C00002 + (1) C00075 + (1) C00064 + (1) C00001 <=> (1) C00008 + (1) C00009 + (1) C00063 + (1) C00025	(1) atp + (1) utp + (1) gln-L + (1) h2o <=> (1) adp + (1) pi + (1) ctp + (1) glu-L	CLO1313_RS13185
R00582	PSP_L	L-O-Phosphoserine phosphohydrolase	No	(1) C01005 + (1) C00001 <=> (1) C00065 + (1) C00009	(1) pser-L + (1) h2o <=> (1) ser-L + (1) pi
R00584	N/A	Pyrophosphate:L-serine O-phosphotransferase	No	(1) C00013 + (1) C00065 <=> (1) C00009 + (1) C01005	(1) ppi + (1) ser-L <=> (1) pi + (1) pser-L
R00615	TDP	Thiamin pyrophosphatase	Yes	(1) C00068 + (1) C00001 <=> (1) C01081 + (1) C00009	(1) thmpp + (1) h2o <=> (1) thmmp + (1) pi	CLO1313_RS10355
R00616	TMDPPK	Thiamine diphosphate kinase	Yes	(1) C00002 + (1) C00068 <=> (1) C00008 + (1) C03028	(1) atp + (1) thmpp <=> (1) adp + (1) thmtp	CLO1313_RS08385
R00617	TMPK	ATP:thiamin-phosphate phosphotransferase	No	(1) C00002 + (1) C01081 <=> (1) C00008 + (1) C00068	(1) atp + (1) thmmp <=> (1) adp + (1) thmpp
R00618	THMTP	Thiamin-triphosphate phosphohydrolase	No	(1) C03028 + (1) C00001 <=> (1) C00068 + (1) C00009	(1) thmtp + (1) h2o <=> (1) thmpp + (1) pi
R00619	TMDPK	Thiamine diphosphokinase	Yes	(1) C00002 + (1) C00378 <=> (1) C00020 + (1) C00068	(1) atp + (1) thm <=> (1) amp + (1) thmpp	CLO1313_RS08385
R00659	PYK2	UTP:pyruvate O2-phosphotransferase	No	(1) C00075 + (1) C00022 <=> (1) C00015 + (1) C00074	(1) utp + (1) pyr <=> (1) udp + (1) pep
R00662	r0166	Uridine triphosphate pyrophosphohydrolase	No	(1) C00075 + (1) C00001 <=> (1) C00105 + (1) C00013	(1) utp + (1) h2o <=> (1) ump + (1) ppi
R00665	N/A	L-Citrulline N5-carbamoyldihydrolase	No	(1) C00327 + (1) C00001 <=> (1) C00077 + (1) C00011 + (1) C00014	(1) citr-L + (1) h2o <=> (1) orn + (1) co2 + (1) nh4
R00710	ALDD2x	Aldehyde dehydrogenase (acetaldehyde, NAD)	Yes	(1) C00084 + (1) C00003 + (1) C00001 <=> (1) C00033 + (1) C00004 + (1) C00080	(1) acald + (1) nad + (1) h2o <=> (1) ac + (1) nadh + (1) h	CLO1313_RS14795
R00714	SSALy	Succinate-semialdehyde:NADP+ oxidoreductase	No	(1) C00232 + (1) C00006 + (1) C00001 <=> (1) C00042 + (1) C00005 + (1) C00080	(1) sucsal + (1) nadp + (1) h2o <=> (1) succ + (1) nadph + (1) h
R00719	NTP10	ITP diphosphohydrolase	No	(1) C00081 + (1) C00001 <=> (1) C00104 + (1) C00009	(1) itp + (1) h2o <=> (1) idp + (1) pi
R00720	NTPP9	Nucleoside triphosphate pyrophosphorylase (itp)	Yes	(1) C00081 + (1) C00001 <=> (1) C00130 + (1) C00013	(1) itp + (1) h2o <=> (1) imp + (1) ppi	( CLO1313_RS01245 | CLO1313_RS10355 | CLO1313_RS00435 )
R00722	NDPK9m	ATP:nucleoside-diphosphate phosphatransferase	No	(1) C00002 + (1) C00104 <=> (1) C00008 + (1) C00081	(1) atp + (1) idp <=> (1) adp + (1) itp
R00725	r0354	ITP:D-hexose 6-phosphotransferase	No	(1) C00081 + (1) C00031 <=> (1) C00104 + (1) C00092	(1) itp + (1) glc-D <=> (1) idp + (1) g6p
R00726	N/A	ITP:oxaloacetate carboxy-lyase (transphosphorylating)	No	(1) C00081 + (1) C00036 <=> (1) C00104 + (1) C00074 + (1) C00011	(1) itp + (1) oaa <=> (1) idp + (1) pep + (1) co2
R00727	N/A	Succinate:CoA ligase (GDP-forming)	No	(1) C00081 + (1) C00042 + (1) C00010 <=> (1) C00104 + (1) C00009 + (1) C00091	(1) itp + (1) succ + (1) coa <=> (1) idp + (1) pi + (1) succoa
R00742	ACCOAC	Acetyl-CoA carboxylase	Yes	(1) C00002 + (1) C00024 + (1) C00288 <=> (1) C00008 + (1) C00009 + (1) C00083	(1) atp + (1) accoa + (1) hco3 <=> (1) adp + (1) pi + (1) malcoa	CLO1313_RS07700
R00756	N/A	N/A	No	(1) C00002 + (1) C00085 <=> (1) C00008 + (1) C00354	(1) atp + (1) f6p <=> (1) adp + (1) fdp
R00762	N/A	N/A	No	(1) C00354 + (1) C00001 <=> (1) C00085 + (1) C00009	(1) fdp + (1) h2o <=> (1) f6p + (1) pi
R00764	N/A	N/A	No	(1) C00013 + (1) C00085 <=> (1) C00009 + (1) C00354	(1) ppi + (1) f6p <=> (1) pi + (1) fdp
R00765	G6PDA_1	D-glucosamine-6-phosphate aminohydrolase (ketol isomerizing)	Yes	(1) C00352 + (1) C00001 <=> (1) C00085 + (1) C00014	(1) gam6p + (1) h2o <=> (1) f6p + (1) nh4	CLO1313_RS10970
R00767	N/A	CTP:D-fructose-6-phosphate 1-phosphotransferase	No	(1) C00063 + (1) C00085 <=> (1) C00112 + (1) C00354	(1) ctp + (1) f6p <=> (1) cdp + (1) fdp
R00768	N/A	L-Glutamine:D-fructose-6-phosphate aminotransferase (hexose	No	(1) C00064 + (1) C00085 <=> (1) C00025 + (1) C00352	(1) gln-L + (1) f6p <=> (1) glu-L + (1) gam6p
R00769	N/A	UTP:D-fructose-6-phosphate 1-phosphotransferase	No	(1) C00075 + (1) C00085 <=> (1) C00015 + (1) C00354	(1) utp + (1) f6p <=> (1) udp + (1) fdp
R00770	N/A	ITP:D-fructose-6-phosphate 1-phosphotransferase	No	(1) C00081 + (1) C00085 <=> (1) C00104 + (1) C00354	(1) itp + (1) f6p <=> (1) idp + (1) fdp
R00801	SUCR	Sucrose hydrolyzing enzyme	No	(1) C00089 + (1) C00001 <=> (1) C00095 + (1) C00031	(1) sucr + (1) h2o <=> (1) fru + (1) glc-D
R00803	N/A	Sucrose:orthophosphate alpha-D-glucosyltransferase	No	(1) C00089 + (1) C00009 <=> (1) C00095 + (1) C00103	(1) sucr + (1) pi <=> (1) fru + (1) g1p
R00806	N/A	UDPglucose:D-fructose 2-alpha-D-glucosyltransferase	No	(1) C00029 + (1) C00095 <=> (1) C00015 + (1) C00089	(1) udpg + (1) fru <=> (1) udp + (1) sucr
R00841	G3PT	Glycerol-3-phosphatase	No	(1) C00093 + (1) C00001 <=> (1) C00116 + (1) C00009	(1) glyc3p + (1) h2o <=> (1) glyc + (1) pi
R00847	GLYK	Glycerol kinase	Yes	(1) C00002 + (1) C00116 <=> (1) C00008 + (1) C00093	(1) atp + (1) glyc <=> (1) adp + (1) glyc3p	CLO1313_RS00380
R00850	N/A	sn-Glycerol-3-phosphate:D-glucose 6-phosphotransferase	No	(1) C00093 + (1) C00031 <=> (1) C00116 + (1) C00092	(1) glyc3p + (1) glc-D <=> (1) glyc + (1) g6p
R00866	KHK	ATP:D-fructose 1-phosphotransferase	No	(1) C00002 + (1) C00095 <=> (1) C00008 + (1) C01094	(1) atp + (1) fru <=> (1) adp + (1) f1p
R00881	GDPMNP	GDPmannose sugarphosphohydrolase	No	(1) C00096 + (1) C00001 <=> (1) C00144 + (1) C00636	(1) gdpmann + (1) h2o <=> (1) gmp + (1) man1p
R00883	MAN1PT2	GDP:D-mannose-1-phosphate guanylyltransferase	No	(1) C00035 + (1) C00636 <=> (1) C00009 + (1) C00096	(1) gdp + (1) man1p <=> (1) pi + (1) gdpmann
R00885	MAN1PT	Mannose 1 phosphate guanylyltransferase	Yes	(1) C00044 + (1) C00636 <=> (1) C00013 + (1) C00096	(1) gtp + (1) man1p <=> (1) ppi + (1) gdpmann	( CLO1313_RS05760 | CLO1313_RS13370 | CLO1313_RS03450 )
R00891	CYS	L-Serine hydro-lyase (adding homocysteine)	No	(1) C00065 + (1) C00283 <=> (1) C00097 + (1) C00001	(1) ser-L + (1) h2s <=> (1) cys-L + (1) h2o
R00910	N/A	L-Lysine:beta-alanine ligase (AMP-forming)	No	(1) C00002 + (1) C00047 + (1) C00099 <=> (1) C00008 + (1) C00009 + (1) C05341	(1) atp + (1) lys-L + (1) ala-B <=> (1) adp + (1) pi + (1) beta-Alanyl-L-lysine
R00911	N/A	beta-Alanyl-L-lysine hydrolase	No	(1) C05341 + (1) C00001 <=> (1) C00099 + (1) C00047	(1) beta-Alanyl-L-lysine + (1) h2o <=> (1) ala-B + (1) lys-L
R00920	N/A	Propanoate:CoA ligase (ADP-forming)	No	(1) C00002 + (1) C00163 + (1) C00010 <=> (1) C00008 + (1) C00009 + (1) C00100	(1) atp + (1) ppa + (1) coa <=> (1) adp + (1) pi + (1) ppcoa
R00923	MMCD	Methylmalonyl-CoA decarboxylase (Sodium)	Yes	(1) C00683 <=> (1) C00100 + (1) C00011	(1) mmcoa-S <=> (1) ppcoa + (1) co2	CLO1313_RS08660
R00925	N/A	Propanoate:CoA ligase (AMP-forming)	No	(1) C00002 + (1) C00163 + (1) C00010 <=> (1) C00020 + (1) C00013 + (1) C00100	(1) atp + (1) ppa + (1) coa <=> (1) amp + (1) ppi + (1) ppcoa
R00928	N/A	Acetyl-CoA:propanoate CoA-transferase	No	(1) C00024 + (1) C00163 <=> (1) C00033 + (1) C00100	(1) accoa + (1) ppa <=> (1) ac + (1) ppcoa
R00941	FTHFDH	10-formyltetrahydrofolate:NADP+ oxidoreductase	No	(1) C00234 + (1) C00006 + (1) C00001 <=> (1) C00101 + (1) C00011 + (1) C00005 + (1) C00080	(1) 10fthf + (1) nadp + (1) h2o <=> (1) thf + (1) co2 + (1) nadph + (1) h
R00943	FTHFLi	Formate-tetrahydrofolate ligase	Yes	(1) C00101 + (1) C00058 + (1) C00002 <=> (1) C00008 + (1) C00009 + (1) C00234	(1) thf + (1) for + (1) atp <=> (1) adp + (1) pi + (1) 10fthf	( CLO1313_RS00160 | CLO1313_RS05155 | CLO1313_RS05160 )
R00944	FTHFD	10-Formyltetrahydrofolate amidohydrolase	No	(1) C00234 + (1) C00001 <=> (1) C00058 + (1) C00101	(1) 10fthf + (1) h2o <=> (1) for + (1) thf
R00947	N/A	N/A	No	(1) C00103 + (1) C00001 <=> (1) C00267 + (1) C00009	(1) g1p + (1) h2o <=> (1) glc-D + (1) pi
R00948	GLGC	Glucose-1-phosphate adenylyltransferase	Yes	(1) C00002 + (1) C00103 <=> (1) C00013 + (1) C00498	(1) atp + (1) g1p <=> (1) ppi + (1) adpglc	( CLO1313_RS03710 | CLO1313_RS03715 | CLO1313_RS00770 )
R00949	N/A	ATP:D-glucose-1-phosphate 6-phosphotransferase	No	(1) C00002 + (1) C00103 <=> (1) C00008 + (1) C01231	(1) atp + (1) g1p <=> (1) adp + (1) cbs_41
R00954	N/A	GTP:alpha-D-glucose-1-phosphate guanylyltransferase	No	(1) C00044 + (1) C00103 <=> (1) C00013 + (1) C00394	(1) gtp + (1) g1p <=> (1) ppi + (1) GDP-glucose
R00959	PGMTh	alpha-D-Glucose 1-phosphate 1,6-phosphomutase	No	(1) C00103 <=> (1) C00668	(1) g1p <=> (1) g6p
R00960	N/A	D-Glucose-1-phosphate:D-glucose-1-phosphate 6-phosphotransferase	No	(2) C00103 <=> (1) C01231 + (1) C00267	(2) g1p <=> (1) cbs_41 + (1) glc-D
R00961	NDP10ex	IDP diphosphohydrolase	No	(1) C00104 + (1) C00001 <=> (1) C00130 + (1) C00009	(1) idp + (1) h2o <=> (1) imp + (1) pi
R00962	ITCY	ITP:cytidine 5-phosphotransferase	Yes	(1) C00081 + (1) C00475 <=> (1) C00104 + (1) C00055	(1) itp + (1) Cytidine <=> (1) idp + (1) cmp	CLO1313_RS09560
R00963	NTD2	5-nucleotidase (UMP)	Yes	(1) C00105 + (1) C00001 <=> (1) C00299 + (1) C00009	(1) ump + (1) h2o <=> (1) uri + (1) pi	CLO1313_RS15375
R00964	URIK1	Uridine kinase ATPUridine	Yes	(1) C00002 + (1) C00299 <=> (1) C00008 + (1) C00105	(1) atp + (1) uri <=> (1) adp + (1) ump	CLO1313_RS09560
R00966	UPPRT	Uracil phosphoribosyltransferase	Yes	(1) C00105 + (1) C00013 <=> (1) C00106 + (1) C00119	(1) ump + (1) ppi <=> (1) ura + (1) prpp	( CLO1313_RS00955 | CLO1313_RS06410 )
R00967	UTUP	UTP:uridine 5-phosphotransferase	Yes	(1) C00075 + (1) C00299 <=> (1) C00015 + (1) C00105	(1) utp + (1) uri <=> (1) udp + (1) ump	CLO1313_RS09560
R00968	URIK2	Uridine kinase (GTP:Uridine)	Yes	(1) C00044 + (1) C00299 <=> (1) C00035 + (1) C00105	(1) gtp + (1) uri <=> (1) gdp + (1) ump	CLO1313_RS09560
R00970	URIK3	Uridine kinase (ITP:Uridine)	Yes	(1) C00081 + (1) C00299 <=> (1) C00104 + (1) C00105	(1) itp + (1) uri <=> (1) idp + (1) ump	CLO1313_RS09560
R01010	ALKP	Glycerone phosphate phosphohydrolase (alkaline optimum)	No	(1) C00111 + (1) C00001 <=> (1) C00184 + (1) C00009	(1) dhap + (1) h2o <=> (1) dha + (1) pi
R01011	DHAK	ATP:glycerone phosphotransferase	No	(1) C00002 + (1) C00184 <=> (1) C00008 + (1) C00111	(1) atp + (1) dha <=> (1) adp + (1) dhap
R01012	DHAPT	Phosphoenolpyruvate:glycerone phosphotransferase	No	(1) C00074 + (1) C00184 <=> (1) C00022 + (1) C00111	(1) pep + (1) dha <=> (1) pyr + (1) dhap
R01021	CHOLK	ATP:choline phosphotransferase	No	(1) C00002 + (1) C00114 <=> (1) C00008 + (1) C00588	(1) atp + (1) chol <=> (1) adp + (1) cholp
R01050	N/A	ATP:D-ribose-5-phosphate 1-phosphotransferase	No	(1) C00002 + (1) C00117 <=> (1) C00008 + (1) C01151	(1) atp + (1) r5p <=> (1) adp + (1) r15bp
R01052	N/A	ADP:D-ribose-5-phosphate adenylyltransferase	No	(1) C00008 + (1) C00117 <=> (1) C00009 + (1) C00301	(1) adp + (1) r5p <=> (1) pi + (1) adprib
R01054	N/A	ADPribose ribophosphohydrolase	No	(1) C00301 + (1) C00001 <=> (1) C00020 + (1) C00117	(1) adprib + (1) h2o <=> (1) amp + (1) r5p
R01057	N/A	D-Ribose 1,5-phosphomutase	No	(1) C00620 <=> (1) C00117	(1) r1p <=> (1) r5p
R01058	N/A	D-glyceraldehyde 3-phosphate:NADP+ oxidoreductase	No	(1) C00118 + (1) C00006 + (1) C00001 <=> (1) C00197 + (1) C00005 + (1) C00080	(1) g3p + (1) nadp + (1) h2o <=> (1) 3pg + (1) nadph + (1) h
R01061	GAPDHf	D-Glyceraldehyde-3-phosphate:NAD+ oxidoreductase(phosphorylating)	No	(1) C00118 + (1) C00009 + (1) C00003 <=> (1) C00236 + (1) C00004 + (1) C00080	(1) g3p + (1) pi + (1) nad <=> (1) 13dpg + (1) nadh + (1) h
R01063	GAPDi_nadp	D-Glyceraldehyde-3-phosphate:NADP+ oxidoreductase(phosphorylating)	No	(1) C00118 + (1) C00009 + (1) C00006 <=> (1) C00236 + (1) C00005 + (1) C00080	(1) g3p + (1) pi + (1) nadp <=> (1) 13dpg + (1) nadph + (1) h
R01126	NTD11pp	Inosine 5'-monophosphate phosphohydrolase	No	(1) C00130 + (1) C00001 <=> (1) C00294 + (1) C00009	(1) imp + (1) h2o <=> (1) ins + (1) pi
R01131	INSK	ATP:inosine 5'-phosphotransferase	No	(1) C00002 + (1) C00294 <=> (1) C00008 + (1) C00130	(1) atp + (1) ins <=> (1) adp + (1) imp
R01137	NDPK8m	ATP:nucleoside-diphosphate phosphatransferase	No	(1) C00002 + (1) C00206 <=> (1) C00008 + (1) C00131	(1) atp + (1) dadp <=> (1) adp + (1) datp
R01139	r0355	dATP:D-hexose 6-phosphotransferase	No	(1) C00131 + (1) C00031 <=> (1) C00206 + (1) C00092	(1) datp + (1) glc-D <=> (1) dadp + (1) g6p
R01150	ALAALAr	D-alanine-D-alanine ligase (reversible)	Yes	(1) C00002 + (2) C00133 <=> (1) C00008 + (1) C00009 + (1) C00993	(1) atp + (2) ala-D <=> (1) adp + (1) pi + (1) alaala	CLO1313_RS13250
R01152	CMPA	N-Carbamoylputrescine amidohydrolase	No	(1) C00436 + (1) C00001 <=> (1) C00134 + (1) C00011 + (1) C00014	(1) cbmps + (1) h2o <=> (1) ptrc + (1) co2 + (1) nh4
R01154	PTRCAT1	Acetyl-CoA:alkane-alpha,omega-diamine N-acetyltransferase	No	(1) C00024 + (1) C00134 <=> (1) C00010 + (1) C02714	(1) accoa + (1) ptrc <=> (1) coa + (1) aprut
R01156	N/A	N-Acetylputrescine acetylhydrolase	No	(1) C02714 + (1) C00001 <=> (1) C00033 + (1) C00134	(1) aprut + (1) h2o <=> (1) ac + (1) ptrc
R01164	N/A	L-Histidine:beta-alanine ligase (AMP-forming)	No	(1) C00002 + (1) C00135 + (1) C00099 <=> (1) C00008 + (1) C00009 + (1) C00386	(1) atp + (1) his-L + (1) ala-B <=> (1) adp + (1) pi + (1) Carnosine
R01166	N/A	Nalpha-(beta-alanyl)-L-histidine hydrolase	No	(1) C00386 + (1) C00001 <=> (1) C00099 + (1) C00135	(1) Carnosine + (1) h2o <=> (1) ala-B + (1) his-L
R01182	N/A	ATP:myo-inositol 1-phosphotransferase	No	(1) C00002 + (1) C00137 <=> (1) C00008 + (1) C01177	(1) atp + (1) inost <=> (1) adp + (1) mi1p-D
R01185	MI1PP	myo-Inositol 1-phosphate phosphahydrolase	No	(1) C01177 + (1) C00001 <=> (1) C00137 + (1) C00009	(1) mi1p-D + (1) h2o <=> (1) inost + (1) pi
R01187	MI3PP	1D-myo-Inositol 3-phosphate phosphahydrolase	No	(1) C04006 + (1) C00001 <=> (1) C00137 + (1) C00009	(1) mi3p-D + (1) h2o <=> (1) inost + (1) pi
R01200	N/A	N-Acetyl-D-glucosamine amidohydrolase	No	(1) C00140 + (1) C00001 <=> (1) C00329 + (1) C00033	(1) acgam + (1) h2o <=> (1) gam + (1) ac
R01204	N/A	Acetyl-CoA:D-glucosamine N-acetyltransferase	No	(1) C00024 + (1) C00329 <=> (1) C00010 + (1) C00140	(1) accoa + (1) gam <=> (1) coa + (1) acgam
R01227	NTD9e	Guanosine 5'-monophosphate phosphohydrolase	No	(1) C00144 + (1) C00001 <=> (1) C00387 + (1) C00009	(1) gmp + (1) h2o <=> (1) gsn + (1) pi
R01228	GSNK	ATP:inosine 5'-phosphotransferase	No	(1) C00002 + (1) C00387 <=> (1) C00008 + (1) C00144	(1) atp + (1) gsn <=> (1) adp + (1) gmp
R01233	N/A	GDPglucose sugarphosphohydrolase	No	(1) C00394 + (1) C00001 <=> (1) C00144 + (1) C00103	(1) GDP-glucose + (1) h2o <=> (1) gmp + (1) g1p
R01256	N/A	N/A	No	(1) C00002 + (1) C00149 + (1) C00010 <=> (1) C00008 + (1) C00009 + (1) C04348	(1) atp + (1) mal-L + (1) coa <=> (1) adp + (1) pi + (1) malylcoa
R01267	N/A	L-Asparagine hydro-lyase	No	(1) C00152 <=> (1) C02512 + (1) C00001	(1) asn-L <=> (1) L-3-Cyanoalanine + (1) h2o
R01270	N/A	Nicotinamide D-ribonucleotide phosphoribohydrolase	No	(1) C00455 + (1) C00001 <=> (1) C00153 + (1) C00117	(1) nmn + (1) h2o <=> (1) ncam + (1) r5p
R01274	FACOAE160	Palmitoyl-CoA hydrolase	No	(1) C00154 + (1) C00001 <=> (1) C00010 + (1) C00249	(1) pmtcoa + (1) h2o <=> (1) coa + (1) hdca
R01280	FACOAL160p	Palmitate:CoA ligase (AMP-forming)	No	(1) C00002 + (1) C00249 + (1) C00010 <=> (1) C00020 + (1) C00154 + (1) C00013	(1) atp + (1) hdca + (1) coa <=> (1) amp + (1) pmtcoa + (1) ppi
R01300	BCOALIG2	4-Hydroxybenzoate:CoA ligase (AMP-forming)	No	(1) C00002 + (1) C00156 + (1) C00010 <=> (1) C00020 + (1) C00013 + (1) C02949	(1) atp + (1) 4hbz + (1) coa <=> (1) amp + (1) ppi + (1) 4hbcoa
R01301	4HBZFm	4-Hydroxybenzoyl-CoA hydrolase	No	(1) C02949 + (1) C00001 <=> (1) C00156 + (1) C00010	(1) 4hbcoa + (1) h2o <=> (1) 4hbz + (1) coa
R01322	N/A	Citrate:CoA ligase (ADP-forming)	No	(1) C00002 + (1) C00158 + (1) C00010 <=> (1) C00008 + (1) C00009 + (1) C00566	(1) atp + (1) cit + (1) coa <=> (1) adp + (1) pi + (1) (3S)-Citryl-CoA
R01323	N/A	Acetyl-CoA:citrate CoA-transferase	No	(1) C00024 + (1) C00158 <=> (1) C00033 + (1) C00566	(1) accoa + (1) cit <=> (1) ac + (1) (3S)-Citryl-CoA
R01357	AACOAT	Acetoacetate:CoA ligase (AMP-forming)	No	(1) C00002 + (1) C00164 + (1) C00010 <=> (1) C00020 + (1) C00013 + (1) C00332	(1) atp + (1) acac + (1) coa <=> (1) amp + (1) ppi + (1) aacoa
R01358	N/A	Acetoacetyl-CoA hydrolase	No	(1) C00332 + (1) C00001 <=> (1) C00164 + (1) C00010	(1) aacoa + (1) h2o <=> (1) acac + (1) coa
R01359	ACACCT	Acetoacetyl-CoA:acetate CoA-transferase	No	(1) C00332 + (1) C00033 <=> (1) C00164 + (1) C00024	(1) aacoa + (1) ac <=> (1) acac + (1) accoa
R01397	ASPCT	Aspartate carbamoyltransferase	Yes	(1) C00169 + (1) C00049 <=> (1) C00009 + (1) C00438	(1) cbp + (1) asp-L <=> (1) pi + (1) cbasp	CLO1313_RS06420
R01398	OCTh	Carbamoyl-phosphate:L-ornithine carbamoyltransferase	No	(1) C00169 + (1) C00077 <=> (1) C00009 + (1) C00327	(1) cbp + (1) orn <=> (1) pi + (1) citr-L
R01399	N/A	Carbamoyl-phosphate:putrescine carbamoyltransferase	No	(1) C00169 + (1) C00134 <=> (1) C00009 + (1) C00436	(1) cbp + (1) ptrc <=> (1) pi + (1) cbmps
R01468	ETHAK	ATP:ethanolamine O-phosphotransferase	No	(1) C00002 + (1) C00189 <=> (1) C00008 + (1) C00346	(1) atp + (1) etha <=> (1) adp + (1) ethamp
R01511	N/A	D-Glycerate-3-phosphate phosphohydrolase	No	(1) C00197 + (1) C00001 <=> (1) C00258 + (1) C00009	(1) 3pg + (1) h2o <=> (1) glyc-R + (1) pi
R01512	PGKm	ATP:3-phospho-D-glycerate 1-phosphotransferase	No	(1) C00002 + (1) C00197 <=> (1) C00008 + (1) C00236	(1) atp + (1) 3pg <=> (1) adp + (1) 13dpg
R01514	GLYPT	ATP:(R)-glycerate 3-phosphotransferase	Yes	(1) C00002 + (1) C00258 <=> (1) C00008 + (1) C00197	(1) atp + (1) glyc-R <=> (1) adp + (1) 3pg	CLO1313_RS11965
R01515	ACYP	3-Phospho-D-glyceroyl phosphate phosphohydrolase	No	(1) C00236 + (1) C00001 <=> (1) C00197 + (1) C00009	(1) 13dpg + (1) h2o <=> (1) 3pg + (1) pi
R01516	N/A	3-Phospho-D-glycerate 1,2-phosphomutase	No	(1) C01159 + (1) C00001 <=> (1) C00197 + (1) C00009	(1) 23dpg + (1) h2o <=> (1) 3pg + (1) pi
R01517	N/A	GTP:3-phospho-D-glycerate 1-phosphotransferase	No	(1) C00044 + (1) C00197 <=> (1) C00035 + (1) C00236	(1) gtp + (1) 3pg <=> (1) gdp + (1) 13dpg
R01518	PGM	Phosphoglycerate mutase	Yes	(1) C00631 <=> (1) C00197	(1) 2pg <=> (1) 3pg	( CLO1313_RS00415 | CLO1313_RS04190 | CLO1313_RS04935 | CLO1313_RS06455 | CLO1313_RS07660 | CLO1313_RS10600 )
R01548	DATCY	DATP:cytidine 5-phosphotransferase	Yes	(1) C00131 + (1) C00475 <=> (1) C00206 + (1) C00055	(1) datp + (1) Cytidine <=> (1) dadp + (1) cmp	CLO1313_RS09560
R01549	DATUP	DATP:uridine 5-phosphotransferase	Yes	(1) C00131 + (1) C00299 <=> (1) C00206 + (1) C00105	(1) datp + (1) uri <=> (1) dadp + (1) ump	CLO1313_RS09560
R01558	OXACOAL	Oxalate:CoA ligase (AMP-forming)	No	(1) C00002 + (1) C00209 + (1) C00010 <=> (1) C00020 + (1) C00013 + (1) C00313	(1) atp + (1) oxa + (1) coa <=> (1) amp + (1) ppi + (1) oxalcoa
R01567	TMDK1	ATP:thymidine 5'-phosphotransferase	No	(1) C00002 + (1) C00214 <=> (1) C00008 + (1) C00364	(1) atp + (1) thymd <=> (1) adp + (1) dtmp
R01568	N/A	ADP:thymidine 5'-phosphotransferase	No	(1) C00008 + (1) C00214 <=> (1) C00020 + (1) C00364	(1) adp + (1) thymd <=> (1) amp + (1) dtmp
R01569	NTD5	5-nucleotidase (dTMP)	Yes	(1) C00364 + (1) C00001 <=> (1) C00214 + (1) C00009	(1) dtmp + (1) h2o <=> (1) thymd + (1) pi	CLO1313_RS15375
R01571	N/A	ATP:thymidine 5'-phosphotransferase	No	(1) C00020 + (1) C00214 <=> (1) C00212 + (1) C00364	(1) amp + (1) thymd <=> (1) adn + (1) dtmp
R01598	N/A	Arachidonate:CoA ligase (AMP-forming)	No	(1) C00002 + (1) C00219 + (1) C00010 <=> (1) C00020 + (1) C00013 + (1) C02249	(1) atp + (1) Arachidonate + (1) coa <=> (1) amp + (1) ppi + (1) Arachidonyl-CoA
R01600	N/A	ATP:D-glucose 6-phosphotransferase	No	(1) C00002 + (1) C00221 <=> (1) C00008 + (1) C01172	(1) atp + (1) glc-D-B <=> (1) adp + (1) g6p-B
R01620	N/A	Acetyl-phosphate:L-lysine N6-acetyltransferase	No	(1) C00227 + (1) C00047 <=> (1) C00009 + (1) C02727	(1) actp + (1) lys-L <=> (1) pi + (1) N6-Acetyl-L-lysine
R01660	N/A	3-phospho-D-glyceroyl-phosphate:D-glucose-1-phosphate	No	(1) C00236 + (1) C00103 <=> (1) C00197 + (1) C01231	(1) 13dpg + (1) g1p <=> (1) 3pg + (1) cbs_41
R01662	N/A	3-Phospho-D-glyceroyl phosphate 2,3-phosphomutase	No	(1) C00236 <=> (1) C01159	(1) 13dpg <=> (1) 23dpg
R01664	NTD3pp	5-nucleotidase (dCMP)	Yes	(1) C00239 + (1) C00001 <=> (1) C00881 + (1) C00009	(1) dcmp + (1) h2o <=> (1) dcyt + (1) pi	CLO1313_RS15375
R01665	CYTK2n	Cytidylate kinase (dCMP),nuclear	Yes	(1) C00002 + (1) C00239 <=> (1) C00008 + (1) C00705	(1) atp + (1) dcmp <=> (1) adp + (1) dcdp	CLO1313_RS07635
R01666	ADADir	ATP:deoxycitidine 5'-phosphotransferase	No	(1) C00002 + (1) C00881 <=> (1) C00008 + (1) C00239	(1) atp + (1) dcyt <=> (1) adp + (1) dcmp
R01667	NDP6	dCDP nucleotidohydrolase	No	(1) C00705 + (1) C00001 <=> (1) C00239 + (1) C00009	(1) dcdp + (1) h2o <=> (1) dcmp + (1) pi
R01668	NTPP3	dCTP nucleotidohydrolase	No	(1) C00458 + (1) C00001 <=> (1) C00239 + (1) C00013	(1) dctp + (1) h2o <=> (1) dcmp + (1) ppi
R01716	ADCS	4-amino-4-deoxychorismate synthase	Yes	(1) C00251 + (1) C00064 <=> (1) C11355 + (1) C00025	(1) chor + (1) gln-L <=> (1) 4adcho + (1) glu-L	( ( CLO1313_RS06815 & CLO1313_RS06820 & CLO1313_RS06815 & CLO1313_RS06820 ) | CLO1313_RS10310 )
R01748	N/A	D-Glycerate-2-phosphate phosphohydrolase	No	(1) C00631 + (1) C00001 <=> (1) C00258 + (1) C00009	(1) 2pg + (1) h2o <=> (1) glyc-R + (1) pi
R01786	GLUKA	Glucokinase/hexokinase (glc-A)	No	(1) C00002 + (1) C00267 <=> (1) C00008 + (1) C00668	(1) atp + (1) glc-D <=> (1) adp + (1) g6p
R01788	N/A	N/A	No	(1) C00668 + (1) C00001 <=> (1) C00267 + (1) C00009	(1) g6p + (1) h2o <=> (1) glc-D + (1) pi
R01806	N/A	Acetyl-CoA:N-acetylneuraminate 4-O-acetyltransferase	No	(1) C00024 + (1) C00270 <=> (1) C00010 + (1) C04015	(1) accoa + (1) acnam <=> (1) coa + (1) N-Acetyl-4-O-acetylneuraminate
R01843	PFK_3	ATP:Sedoheptulose 7-phosphate 1-phosphotransferase	No	(1) C00002 + (1) C05382 <=> (1) C00008 + (1) C00447	(1) atp + (1) s7p <=> (1) adp + (1) s17bp
R01845	SBP	Sedoheptulose 1,7-bisphosphate 1-phosphohydrolase	No	(1) C00447 + (1) C00001 <=> (1) C05382 + (1) C00009	(1) s17bp + (1) h2o <=> (1) s7p + (1) pi
R01855	NTPP1	Nucleoside triphosphate pyrophosphorylase (dgtp)	Yes	(1) C00286 + (1) C00001 <=> (1) C00362 + (1) C00013	(1) dgtp + (1) h2o <=> (1) dgmp + (1) ppi	CLO1313_RS01245
R01857	NDPK5	Nucleoside-diphosphate kinase (ATP:dGDP)	Yes	(1) C00002 + (1) C00361 <=> (1) C00008 + (1) C00286	(1) atp + (1) dgdp <=> (1) adp + (1) dgtp	CLO1313_RS07615
R01859	PPCOAC	Propionyl-CoA carboxylase	Yes	(1) C00002 + (1) C00100 + (1) C00288 <=> (1) C00008 + (1) C00009 + (1) C00683	(1) atp + (1) ppcoa + (1) hco3 <=> (1) adp + (1) pi + (1) mmcoa-S	CLO1313_RS07700
R01880	DGTUP	DGTP:uridine 5-phosphotransferase	Yes	(1) C00286 + (1) C00299 <=> (1) C00361 + (1) C00105	(1) dgtp + (1) uri <=> (1) dgdp + (1) ump	CLO1313_RS09560
R01881	N/A	ATP:creatine N-phosphotransferase	No	(1) C00002 + (1) C00300 <=> (1) C00008 + (1) C02305	(1) atp + (1) Creatine <=> (1) adp + (1) Phosphocreatine
R01882	N/A	N-Phosphocreatine hydrolase	No	(1) C02305 + (1) C00001 <=> (1) C00300 + (1) C00009	(1) Phosphocreatine + (1) h2o <=> (1) Creatine + (1) pi
R01884	N/A	Creatinine amidohydrolase	No	(1) C00791 + (1) C00001 <=> (1) C00300	(1) Creatinine + (1) h2o <=> (1) Creatine
R01885	N/A	N/A	No	(1) C00301 + (1) C00001 <=> (1) C00620 + (1) C00020	(1) adprib + (1) h2o <=> (1) r1p + (1) amp
R01909	PYDXNK	ATP:pyridoxal 5'-phosphotransferase	No	(1) C00002 + (1) C00314 <=> (1) C00008 + (1) C00627	(1) atp + (1) pydxn <=> (1) adp + (1) pdx5p
R01911	PDXPP	pyridoxine-5'-phosphate phosphohydrolase	No	(1) C00314 + (1) C00009 <=> (1) C00627 + (1) C00001	(1) pydxn + (1) pi <=> (1) pdx5p + (1) h2o
R01917	GSPMDS	gamma-L-Glutamyl-L-cysteinyl-glycine:spermidine ligase (ADP-forming)	No	(1) C00002 + (1) C00051 + (1) C00315 <=> (1) C00008 + (1) C00009 + (1) C05730	(1) atp + (1) gthrd + (1) spmd <=> (1) adp + (1) pi + (1) gtspmd
R01918	GSPMDA	gamma-L-Glutamyl-L-cysteinyl-glycine:spermidine amidase	No	(1) C05730 + (1) C00001 <=> (1) C00051 + (1) C00315	(1) gtspmd + (1) h2o <=> (1) gthrd + (1) spmd
R01926	N/A	N/A	No	(1) C00319 + (1) C00002 <=> (1) C06124 + (1) C00008	(1) Sphingoid + (1) atp <=> (1) Sphingosine 1-phosphate + (1) adp
R01961	HEX10	ATP:D-glucosamine phosphotransferase	No	(1) C00002 + (1) C00329 <=> (1) C00008 + (1) C00352	(1) atp + (1) gam <=> (1) adp + (1) gam6p
R01964	r0363	ITP:D-hexose 6-phosphotransferase	No	(1) C00081 + (1) C00329 <=> (1) C00104 + (1) C00352	(1) itp + (1) gam <=> (1) idp + (1) gam6p
R01967	DGNSK	ATP:deoxyguanosine 5'-phosphotransferase	No	(1) C00002 + (1) C00330 <=> (1) C00008 + (1) C00362	(1) atp + (1) dgsn <=> (1) adp + (1) dgmp
R01968	NTD8	5-nucleotidase (dGMP)	Yes	(1) C00362 + (1) C00001 <=> (1) C00330 + (1) C00009	(1) dgmp + (1) h2o <=> (1) dgsn + (1) pi	CLO1313_RS15375
R01991	N/A	L-Histidine:4-aminobutanoate ligase (AMP-forming)	No	(1) C00002 + (1) C00135 + (1) C00334 <=> (1) C00008 + (1) C00009 + (1) C00884	(1) atp + (1) his-L + (1) 4abut <=> (1) adp + (1) pi + (1) Homocarnosine
R01992	AABHH	Alpha-Aminobutyryl histidine hydrolase	Yes	(1) C00884 + (1) C00001 <=> (1) C00334 + (1) C00135	(1) Homocarnosine + (1) h2o <=> (1) 4abut + (1) his-L	CLO1313_RS03625
R02058	ACGAM6PS	N acetylglucosamine 6 phosphate synthase	Yes	(1) C00024 + (1) C00352 <=> (1) C00010 + (1) C00357	(1) accoa + (1) gam6p <=> (1) coa + (1) acgam6p	CLO1313_RS14490
R02059	AGDC	N-acetylglucosamine-6-phosphate deacetylase	Yes	(1) C00357 + (1) C00001 <=> (1) C00352 + (1) C00033	(1) acgam6p + (1) h2o <=> (1) gam6p + (1) ac	CLO1313_RS14490
R02088	NTD6pp	2'-Deoxyadenosine 5'-monophosphate phosphohydrolase	No	(1) C00360 + (1) C00001 <=> (1) C00559 + (1) C00009	(1) damp + (1) h2o <=> (1) dad-2 + (1) pi
R02089	DADNKn	ATP:deoxyadenosine 5'-phosphotransferase	No	(1) C00002 + (1) C00559 <=> (1) C00008 + (1) C00360	(1) atp + (1) dad-2 <=> (1) adp + (1) damp
R02090	DGK1	Deoxyguanylate kinase (dGMP:ATP)	Yes	(1) C00002 + (1) C00362 <=> (1) C00008 + (1) C00361	(1) atp + (1) dgmp <=> (1) adp + (1) dgdp	CLO1313_RS04815
R02091	DGTCY	DGTP:cytidine 5-phosphotransferase	Yes	(1) C00286 + (1) C00475 <=> (1) C00361 + (1) C00055	(1) dgtp + (1) Cytidine <=> (1) dgdp + (1) cmp	CLO1313_RS09560
R02092	DTPH	dTDP diphosphohydrolase	No	(1) C00363 + (1) C00001 <=> (1) C00364 + (1) C00009	(1) dtdp + (1) h2o <=> (1) dtmp + (1) pi
R02093	NDPK4	Nucleoside-diphosphate kinase (ATP:dTDP)	Yes	(1) C00002 + (1) C00363 <=> (1) C00008 + (1) C00459	(1) atp + (1) dtdp <=> (1) adp + (1) dttp	CLO1313_RS07615
R02094	DTMPKm	ATP:dTMP phosphotransferase	No	(1) C00002 + (1) C00364 <=> (1) C00008 + (1) C00363	(1) atp + (1) dtmp <=> (1) adp + (1) dtdp
R02095	NTP9	dTTP nucleotidohydrolase	No	(1) C00459 + (1) C00001 <=> (1) C00363 + (1) C00009	(1) dttp + (1) h2o <=> (1) dtdp + (1) pi
R02096	DTTGY	DTTP:cytidine 5-phosphotransferase	Yes	(1) C00459 + (1) C00475 <=> (1) C00363 + (1) C00055	(1) dttp + (1) Cytidine <=> (1) dtdp + (1) cmp	CLO1313_RS09560
R02097	DTTUP	DTTP:uridine 5-phosphotransferase	Yes	(1) C00459 + (1) C00299 <=> (1) C00363 + (1) C00105	(1) dttp + (1) uri <=> (1) dtdp + (1) ump	CLO1313_RS09560
R02098	URIDK2r	ATP:dTMP phosphotransferase	No	(1) C00002 + (1) C00365 <=> (1) C00008 + (1) C01346	(1) atp + (1) dump <=> (1) adp + (1) dudp
R02099	DURIK1	ATP:deoxyuridine 5'-phosphotransferase	No	(1) C00002 + (1) C00526 <=> (1) C00008 + (1) C00365	(1) atp + (1) duri <=> (1) adp + (1) dump
R02100	DUTPDP	DUTP diphosphatase	Yes	(1) C00460 + (1) C00001 <=> (1) C00365 + (1) C00013	(1) dutp + (1) h2o <=> (1) dump + (1) ppi	CLO1313_RS01245
R02102	NTD1	5'-nucleotidase (dUMP)	No	(1) C00365 + (1) C00001 <=> (1) C00526 + (1) C00009	(1) dump + (1) h2o <=> (1) duri + (1) pi
R02134	TMK	ATP:thiamine phosphotransferase	No	(1) C00002 + (1) C00378 <=> (1) C00008 + (1) C01081	(1) atp + (1) thm <=> (1) adp + (1) thmmp
R02135	THMPe	thiamin phosphatase, extracellular	No	(1) C00378 + (1) C00009 <=> (1) C01081 + (1) C00001	(1) thm + (1) pi <=> (1) thmmp + (1) h2o
R02225	N/A	ATP:streptomycin 6-phosphotransferase	No	(1) C00002 + (1) C00413 <=> (1) C00008 + (1) C01138	(1) atp + (1) Stmyn <=> (1) adp + (1) Streptomycin 6-phosphate
R02228	N/A	Streptomycin-6-phosphate phosphohydrolase	No	(1) C01138 + (1) C00001 <=> (1) C00413 + (1) C00009	(1) Streptomycin 6-phosphate + (1) h2o <=> (1) Stmyn + (1) pi
R02323	NMNR	Nmn hydrolysis	Yes	(1) C00455 + (1) C00001 <=> (1) C03150 + (1) C00009	(1) nmn + (1) h2o <=> (1) rnam + (1) pi	CLO1313_RS15375
R02324	RNMK	Ribosylnicotinamide kinase	Yes	(1) C00002 + (1) C03150 <=> (1) C00008 + (1) C00455	(1) atp + (1) rnam <=> (1) adp + (1) nmn	CLO1313_RS01855
R02326	NDPK7m	ATP:nucleoside-diphosphate phosphatransferase	No	(1) C00002 + (1) C00705 <=> (1) C00008 + (1) C00458	(1) atp + (1) dcdp <=> (1) adp + (1) dctp
R02327	DCTUP	DCTP:uridine 5-phosphotransferase	Yes	(1) C00458 + (1) C00299 <=> (1) C00705 + (1) C00105	(1) dctp + (1) uri <=> (1) dcdp + (1) ump	CLO1313_RS09560
R02330	NTP8	dUTP nucleotidohydrolase	No	(1) C00460 + (1) C00001 <=> (1) C01346 + (1) C00009	(1) dutp + (1) h2o <=> (1) dudp + (1) pi
R02331	NDPK6	Nucleoside-diphosphate kinase (ATP:dUDP)	Yes	(1) C00002 + (1) C01346 <=> (1) C00008 + (1) C00460	(1) atp + (1) dudp <=> (1) adp + (1) dutp	CLO1313_RS07615
R02332	DUTUP	DUTP:uridine 5-phosphotransferase	Yes	(1) C00460 + (1) C00299 <=> (1) C01346 + (1) C00105	(1) dutp + (1) uri <=> (1) dudp + (1) ump	CLO1313_RS09560
R02371	DCTCP	DCTP:cytidine 5-phosphotransferase	Yes	(1) C00458 + (1) C00475 <=> (1) C00705 + (1) C00055	(1) dctp + (1) Cytidine <=> (1) dcdp + (1) cmp	CLO1313_RS09560
R02372	DUTCP	DUTP:cytidine 5-phosphotransferase	Yes	(1) C00460 + (1) C00475 <=> (1) C01346 + (1) C00055	(1) dutp + (1) Cytidine <=> (1) dudp + (1) cmp	CLO1313_RS09560
R02404	ITCOALm	Itaconate:CoA ligase (ADP-forming)	No	(1) C00002 + (1) C00490 + (1) C00010 <=> (1) C00008 + (1) C00009 + (1) C00531	(1) atp + (1) itacon + (1) coa <=> (1) adp + (1) pi + (1) itaccoa
R02405	ITCOAL1m	Itaconate:CoA ligase (IDP-forming)	No	(1) C00044 + (1) C00490 + (1) C00010 <=> (1) C00035 + (1) C00009 + (1) C00531	(1) gtp + (1) itacon + (1) coa <=> (1) gdp + (1) pi + (1) itaccoa
R02406	N/A	Itaconate:CoA ligase (IDP-forming)	No	(1) C00081 + (1) C00490 + (1) C00010 <=> (1) C00104 + (1) C00009 + (1) C00531	(1) itp + (1) itacon + (1) coa <=> (1) idp + (1) pi + (1) itaccoa
R02473	PANTS	Pantothenate synthase	Yes	(1) C00002 + (1) C00522 + (1) C00099 <=> (1) C00020 + (1) C00013 + (1) C00864	(1) atp + (1) pant-R + (1) ala-B <=> (1) amp + (1) ppi + (1) pnto-R	CLO1313_RS06680
R02474	N/A	Pantothenate amidohydrolase	No	(1) C00864 + (1) C00001 <=> (1) C00522 + (1) C00099	(1) pnto-R + (1) h2o <=> (1) pant-R + (1) ala-B
R02493	PYDAMK	ATP:pyridoxal 5'-phosphotransferase	No	(1) C00002 + (1) C00534 <=> (1) C00008 + (1) C00647	(1) atp + (1) pydam <=> (1) adp + (1) pyam5p
R02494	HYPOE	pyridoxamine-5'-phosphate phosphohydrolase	No	(1) C00534 + (1) C00009 <=> (1) C00647 + (1) C00001	(1) pydam + (1) pi <=> (1) pyam5p + (1) h2o
R02539	PACCOAL	Phenylacetate-CoA ligase	Yes	(1) C00002 + (1) C07086 + (1) C00010 <=> (1) C00020 + (1) C00013 + (1) C00582	(1) atp + (1) pac + (1) coa <=> (1) amp + (1) ppi + (1) phaccoa	( CLO1313_RS08140 | CLO1313_RS01925 )
R02664	N/A	2-phosphoglycerate kinase	No	(1) C00631 + (1) C00002 <=> (1) C01159 + (1) C00008	(1) 2pg + (1) atp <=> (1) 23dpg + (1) adp
R02705	AMANK	ATP:N-acyl-D-mannosamine 6-phosphotransferase	No	(1) C00002 + (1) C00645 <=> (1) C00008 + (1) C04257	(1) atp + (1) acmana <=> (1) adp + (1) acmanap
R02706	N/A	N/A	No	(1) C00645 + (1) C00009 <=> (1) C04257 + (1) C00001	(1) acmana + (1) pi <=> (1) acmanap + (1) h2o
R02711	N/A	4-Methylene-L-glutamate:ammonia ligase (AMP-forming)	No	(1) C00002 + (1) C00651 + (1) C00014 <=> (1) C00020 + (1) C00013 + (1) C01109	(1) atp + (1) 4-Methylene-L-glutamate + (1) nh4 <=> (1) amp + (1) ppi + (1) 4-Methylene-L-glutamine
R02712	N/A	4-Methylene-L-glutamine amidohydrolase	No	(1) C01109 + (1) C00001 <=> (1) C00651 + (1) C00014	(1) 4-Methylene-L-glutamine + (1) h2o <=> (1) 4-Methylene-L-glutamate + (1) nh4
R02731	FBPPH	D-Fructose-2,6-bisphosphate 2-phosphohydrolase	No	(1) C00665 + (1) C00001 <=> (1) C05345 + (1) C00009	(1) f26bp + (1) h2o <=> (1) f6p + (1) pi
R02732	PFK26_1	ATP:D-fructose-6-phosphate 2-phosphotransferase	No	(1) C00002 + (1) C05345 <=> (1) C00008 + (1) C00665	(1) atp + (1) f6p <=> (1) adp + (1) f26bp
R02794	N/A	Cholate:CoA ligase (AMP-forming)	No	(1) C00002 + (1) C00695 + (1) C00010 <=> (1) C00020 + (1) C00013 + (1) C01794	(1) atp + (1) Cholate + (1) coa <=> (1) amp + (1) ppi + (1) Choloyl-CoA
R02865	N/A	ATP:D-hexose 6-phosphotransferase	No	(1) C00002 + (1) C00794 <=> (1) C00008 + (1) C01096	(1) atp + (1) sbt-D <=> (1) adp + (1) sbt6p
R02866	N/A	Sorbitol-6-phosphate phosphohydrolase	No	(1) C01096 + (1) C00001 <=> (1) C00794 + (1) C00009	(1) sbt6p + (1) h2o <=> (1) sbt-D + (1) pi
R02867	N/A	ITP:D-hexose 6-phosphotransferase	No	(1) C00081 + (1) C00794 <=> (1) C00104 + (1) C01096	(1) itp + (1) sbt-D <=> (1) idp + (1) sbt6p
R02868	N/A	dATP:D-hexose 6-phosphotransferase	No	(1) C00131 + (1) C00794 <=> (1) C00206 + (1) C01096	(1) datp + (1) sbt-D <=> (1) dadp + (1) sbt6p
R02929	N/A	L-Glutamate:ethylamine ligase (ADP-forming)	No	(1) C00002 + (1) C00025 + (1) C00797 <=> (1) C00008 + (1) C00009 + (1) C01047	(1) atp + (1) glu-L + (1) Ethylamine <=> (1) adp + (1) pi + (1) L-Theanine
R02930	N/A	N5-Ethyl-L-glutamine amidohydrolase	No	(1) C01047 + (1) C00001 <=> (1) C00025 + (1) C00797	(1) L-Theanine + (1) h2o <=> (1) glu-L + (1) Ethylamine
R02971	APNPT	ATP:pantetheine 4-phosphotransferase	Yes	(1) C00002 + (1) C00831 <=> (1) C00008 + (1) C01134	(1) atp + (1) ptth <=> (1) adp + (1) pan4p	CLO1313_RS00905
R02976	SLCBK1	ATP:sphinganine 1-phosphotransferase	No	(1) C00002 + (1) C00836 <=> (1) C00008 + (1) C01120	(1) atp + (1) sphgn <=> (1) adp + (1) sph1p
R03004	DNADDP	Deamino-NAD+ nucleotidohydrolase	No	(1) C00857 + (1) C00001 <=> (1) C00020 + (1) C01185	(1) dnad + (1) h2o <=> (1) amp + (1) nicrnt
R03005	NNATm	ATP:nicotinamide-nucleotide adenylyltransferase	No	(1) C00002 + (1) C01185 <=> (1) C00013 + (1) C00857	(1) atp + (1) nicrnt <=> (1) ppi + (1) dnad
R03035	APPAT	ATP:pantetheine-4-phosphate adenylyltransferase	Yes	(1) C00002 + (1) C01134 <=> (1) C00013 + (1) C00882	(1) atp + (1) pan4p <=> (1) ppi + (1) dpcoa	CLO1313_RS05015
R03036	DPCOAPP	Dephospho-CoA nucleotidohydrolase	No	(1) C00882 + (1) C00001 <=> (1) C01134 + (1) C00020	(1) dpcoa + (1) h2o <=> (1) pan4p + (1) amp
R03062	N/A	Cephalosporin-C acetylhdrolase	No	(1) C00916 + (1) C00001 <=> (1) C03112 + (1) C00033	(1) Cephalosporin C + (1) h2o <=> (1) Deacetylcephalosporin C + (1) ac
R03064	N/A	acetyl-CoA:deacetylcephalosporin-C O-acetyltransferase	No	(1) C00916 + (1) C00010 <=> (1) C03112 + (1) C00024	(1) Cephalosporin C + (1) coa <=> (1) Deacetylcephalosporin C + (1) accoa
R03157	N/A	N/A	No	(1) C05668 + (1) C00009 + (1) C00008 <=> (1) C01013 + (1) C00010 + (1) C00002	(1) 3-Hydroxypropanoyl-CoA + (1) pi + (1) adp <=> (1) Hydracrylic acid + (1) coa + (1) atp
R03158	r0596	3-hydroxyisobutyryl-Coenzyme A hydrolase (mitochondrial)	No	(1) C01013 + (1) C00010 <=> (1) C05668 + (1) C00001	(1) Hydracrylic acid + (1) coa <=> (1) 3-Hydroxypropanoyl-CoA + (1) h2o
R03236	PFK_2	Phosphofructokinase (tagatose, ATP)	Yes	(1) C01097 + (1) C00002 <=> (1) C03785 + (1) C00008	(1) tag6p-D + (1) atp <=> (1) tagdp-D + (1) adp	( CLO1313_RS05090 | CLO1313_RS09485 | CLO1313_RS13340 )
R03237	N/A	CTP:D-Tagatose 6-phosphate 1-phosphotransferase	No	(1) C00063 + (1) C01097 <=> (1) C00112 + (1) C03785	(1) ctp + (1) tag6p-D <=> (1) cdp + (1) tagdp-D
R03238	N/A	UTP:D-Tagatose 6-phosphate 1-phosphotransferase	No	(1) C00075 + (1) C01097 <=> (1) C00015 + (1) C03785	(1) utp + (1) tag6p-D <=> (1) udp + (1) tagdp-D
R03239	N/A	ITP:D-Tagatose 6-phosphate 1-phosphotransferase	No	(1) C00081 + (1) C01097 <=> (1) C00104 + (1) C03785	(1) itp + (1) tag6p-D <=> (1) idp + (1) tagdp-D
R03286	N/A	N(pai)-Methyl-L-histidine:beta-alanine ligase (AMP-forming)	No	(1) C00002 + (1) C01152 + (1) C00099 <=> (1) C00008 + (1) C00009 + (1) C01262	(1) atp + (1) NPmehis + (1) ala-B <=> (1) adp + (1) pi + (1) Anserine
R03288	BADP	beta-Alanyl-N(pai)-methyl-L-histidine hydrolase	No	(1) C01262 + (1) C00001 <=> (1) C00099 + (1) C01152	(1) Anserine + (1) h2o <=> (1) ala-B + (1) NPmehis
R03346	NT5C	5-nucleotidase	Yes	(1) C01185 + (1) C00001 <=> (1) C05841 + (1) C00009	(1) nicrnt + (1) h2o <=> (1) Nicotinate D-ribonucleoside + (1) pi	CLO1313_RS15375
R03347	NICRNS	Nicotinate D-ribonucleotide synthase (ATP)	Yes	(1) C01185 + (1) C00008 <=> (1) C05841 + (1) C00002	(1) nicrnt + (1) adp <=> (1) Nicotinate D-ribonucleoside + (1) atp	CLO1313_RS08400
R03428	N/A	ATP:1D-myo-inositol-1,3,4-trisphosphate 5-phosphotransferase	No	(1) C00002 + (1) C01243 <=> (1) C00008 + (1) C01272	(1) atp + (1) Inositol 1,3,4-trisphosphate <=> (1) adp + (1) mi1345p
R03430	N/A	D-myo-Inositol 1,3,4,5-tetrakisphosphate 5-phosphohydrolase	No	(1) C01272 + (1) C00001 <=> (1) C01243 + (1) C00009	(1) mi1345p + (1) h2o <=> (1) Inositol 1,3,4-trisphosphate + (1) pi
R03433	N/A	ATP:1D-myo-inositol-1,4,5-trisphosphate 3-phosphotransferase	No	(1) C00002 + (1) C01245 <=> (1) C00008 + (1) C01272	(1) atp + (1) mi145tp-D <=> (1) adp + (1) mi1345p
R03434	N/A	D-myo-Inositol 1,3,4,5-tetrakisphosphate 3-phosphohydrolase	No	(1) C01272 + (1) C00001 <=> (1) C01245 + (1) C00009	(1) mi1345p + (1) h2o <=> (1) mi145tp-D + (1) pi
R03695	N/A	N/A	No	(1) C01732 + (1) C00010 <=> (1) C06028 + (1) C00001	(1) Mesaconate + (1) coa <=> (1) Mesaconyl-CoA + (1) h2o
R03822	N/A	Glutathionylspermidine:glutathione ligase (ADP-forming)	No	(1) C00002 + (1) C05730 + (1) C00051 <=> (1) C00008 + (1) C00009 + (1) C02090	(1) atp + (1) gtspmd + (1) gthrd <=> (1) adp + (1) pi + (1) TSH
R03974	RE1835C	Chenodeoxycholate:CoA ligase (AMP-forming)	No	(1) C02528 + (1) C00010 <=> (1) C05337 + (1) C00001	(1) Chenodiol + (1) coa <=> (1) Chenodeoxycholoyl-CoA + (1) h2o
R04325	GARFT	Phosphoribosylglycinamide formyltransferase	Yes	(1) C00234 + (1) C03838 <=> (1) C00101 + (1) C04376	(1) 10fthf + (1) gar <=> (1) thf + (1) fgam	CLO1313_RS05155
R04779	PFKh	Phosphofructokinase	No	(1) C00002 + (1) C05345 <=> (1) C00008 + (1) C05378	(1) atp + (1) f6p <=> (1) adp + (1) fdp
R04780	BFBPh	Beta-D-Fructose 1,6-bisphosphate 1-phosphohydrolase, chloroplast	No	(1) C05378 + (1) C00001 <=> (1) C05345 + (1) C00009	(1) fdp + (1) h2o <=> (1) f6p + (1) pi
R05221	ADOCBIK	Adenosyl cobinamide kinase	Yes	(1) C06508 + (1) C00002 <=> (1) C06509 + (1) C00008	(1) adocbi + (1) atp <=> (1) adocbip + (1) adp	CLO1313_RS03635
R05226	ADOCBIAH	adenosylcobinamide amidohydrolase	No	(1) C06507 + (1) C03194 <=> (1) C06508 + (1) C00001	(1) adcobhex + (1) appl <=> (1) adocbi + (1) h2o
R05336	N/A	acetyl-CoA: 4-hydroxybutanoate CoA transferase	No	(1) C00989 + (1) C00024 <=> (1) C11062 + (1) C00033	(1) 4hdxbutn + (1) accoa <=> (1) 4hbutcoa + (1) ac
R05552	PABB	PABB	No	(1) C00251 + (1) C00014 <=> (1) C11355 + (1) C00001	(1) chor + (1) nh4 <=> (1) 4adcho + (1) h2o
R05779	PMI12346PH	5-Diphosphoinositol pentakisphosphate diphosphohydrolase	No	(1) C11526 + (1) C00001 <=> (1) C01204 + (1) C00009	(1) ppmi12346p + (1) h2o <=> (1) inoshp + (1) pi
R05805	N/A	ADP:D-fructose-6-phosphate 1-phosphotransferase	No	(1) C00008 + (1) C00085 <=> (1) C00020 + (1) C00354	(1) adp + (1) f6p <=> (1) amp + (1) fdp
R06367	N/A	perillic acid:CoA ligase (ADP-forming)	No	(1) C00002 + (1) C00010 + (1) C11924 <=> (1) C00008 + (1) C00009 + (1) C11929	(1) atp + (1) coa + (1) Perillic acid <=> (1) adp + (1) pi + (1) Perillyl-CoA
R06368	N/A	perillic acid:CoA ligase (AMP-forming)	No	(1) C00002 + (1) C00010 + (1) C11924 <=> (1) C00013 + (1) C00020 + (1) C11929	(1) atp + (1) coa + (1) Perillic acid <=> (1) ppi + (1) amp + (1) Perillyl-CoA
R06396	N/A	(3R)-3-isopropenyl-6-oxoheptanoate:CoA ligase (ADP-forming)	No	(1) C00002 + (1) C00010 + (1) C11405 <=> (1) C00008 + (1) C00009 + (1) C11407	(1) atp + (1) coa + (1) (3R)-3-Isopropenyl-6-oxoheptanoate <=> (1) adp + (1) pi + (1) (3R)-3-Isopropenyl-6-oxoheptanoyl-CoA
R06515	N/A	(3R)-3-isopropenyl-6-oxoheptanoate:CoA ligase (AMP-forming)	No	(1) C00002 + (1) C00010 + (1) C11405 <=> (1) C00013 + (1) C00020 + (1) C11407	(1) atp + (1) coa + (1) (3R)-3-Isopropenyl-6-oxoheptanoate <=> (1) ppi + (1) amp + (1) (3R)-3-Isopropenyl-6-oxoheptanoyl-CoA
R06520	SBPP1	3-sn-phosphatidate phosphohydrolase	No	(1) C01120 + (1) C00001 <=> (1) C00836 + (1) C00009	(1) sph1p + (1) h2o <=> (1) sphgn + (1) pi
R06521	N/A	3-sn-phosphatidate phosphohydrolase	No	(1) C06124 + (1) C00001 <=> (1) C00319 + (1) C00009	(1) Sphingosine 1-phosphate + (1) h2o <=> (1) Sphingoid + (1) pi
R06558	N/A	N/A	No	(1) C06508 + (1) C00044 <=> (1) C06509 + (1) C00035	(1) adocbi + (1) gtp <=> (1) adocbip + (1) gdp
R06588	N/A	N/A	No	(1) C00002 + (1) C12212 <=> (1) C00008 + (1) C12213	(1) atp + (1) Kanosamine <=> (1) adp + (1) Kanosamine 6-phosphate
R06836	R15BPK	ATP:ribose-1,5-bisphosphate phosphotransferase	No	(1) C01151 + (1) C00002 <=> (1) C00119 + (1) C00008	(1) r15bp + (1) atp <=> (1) prpp + (1) adp
R06870	ETHP	Phosphoethanolamine phosphohydrolase	No	(1) C00346 + (1) C00001 <=> (1) C00189 + (1) C00009	(1) ethamp + (1) h2o <=> (1) etha + (1) pi
R06871	CHLP	Phosphocholine phosphohydrolase	No	(1) C00588 + (1) C00001 <=> (1) C00114 + (1) C00009	(1) cholp + (1) h2o <=> (1) chol + (1) pi
R06974	GART	glycinamide ribonucleotide transformylase	No	(1) C00058 + (1) C00002 + (1) C03838 <=> (1) C00008 + (1) C00009 + (1) C04376	(1) for + (1) atp + (1) gar <=> (1) adp + (1) pi + (1) fgam
R07274	N/A	O-phospho-L-serine:hydrogen-sulfide	No	(1) C01005 + (1) C00283 <=> (1) C00097 + (1) C00009	(1) pser-L + (1) h2s <=> (1) cys-L + (1) pi
R07279	N/A	ATP:myo-inositol 1-phosphotransferase	No	(1) C00002 + (1) C00137 <=> (1) C00008 + (1) C04006	(1) atp + (1) inost <=> (1) adp + (1) mi3p-D
R07296	N/A	choloyl-CoA hydrolase	No	(1) C01794 + (1) C00001 <=> (1) C00695 + (1) C00010	(1) Choloyl-CoA + (1) h2o <=> (1) Cholate + (1) coa
R07302	ADCPS1	Adenosylcobinamide-phosphate synthase	Yes	(1) C00002 + (1) C06507 + (1) C03194 <=> (1) C00008 + (1) C00009 + (1) C06508	(1) atp + (1) adcobhex + (1) appl <=> (1) adp + (1) pi + (1) adocbi	CLO1313_RS03630
R07420	N/A	N/A	No	(1) C02305 <=> (1) C00791 + (1) C00009	(1) Phosphocreatine <=> (1) Creatinine + (1) pi
R07651	ALAALAD	D-Ala-D-Ala dipeptidase	No	(1) C00993 + (1) C00001 <=> (2) C00133	(1) alaala + (1) h2o <=> (2) ala-D
R08183	N/A	N/A	No	(1) C02249 + (1) C00001 <=> (1) C00010 + (1) C00219	(1) Arachidonyl-CoA + (1) h2o <=> (1) coa + (1) Arachidonate
R08201	N/A	N/A	No	(1) C00002 + (1) C00026 + (1) C00288 <=> (1) C00008 + (1) C00009 + (1) C05379	(1) atp + (1) akg + (1) hco3 <=> (1) adp + (1) pi + (1) oxasucc
R08350	N/A	glutathione:glutathionylspermidine amidase	No	(1) C02090 + (1) C00001 <=> (1) C00051 + (1) C05730	(1) TSH + (1) h2o <=> (1) gthrd + (1) gtspmd
R08351	N/A	glutathione:glutathionylaminopropylcadaverine amidase	No	(1) C16567 + (1) C00001 <=> (1) C00051 + (1) C16566	(1) Homotrypanothione + (1) h2o <=> (1) gthrd + (1) Glutathionylaminopropylcadaverine
R08355	N/A	glutathione:glutathionylaminopropylcadaverine ligase (ADP-forming)	No	(1) C00002 + (1) C00051 + (1) C16566 <=> (1) C00008 + (1) C00009 + (1) C16567	(1) atp + (1) gthrd + (1) Glutathionylaminopropylcadaverine <=> (1) adp + (1) pi + (1) Homotrypanothione
R08515	N/A	ADP:alpha-D-aldose-1-phosphate adenylyltransferase	No	(1) C00008 + (1) C00103 <=> (1) C00009 + (1) C00498	(1) adp + (1) g1p <=> (1) pi + (1) adpglc
R08548	N/A	N/A	No	(1) C01094 + (1) C00001 <=> (1) C00095 + (1) C00009	(1) f1p + (1) h2o <=> (1) fru + (1) pi
R08572	GLYCK2	Glycerate kinase	Yes	(1) C00258 + (1) C00002 <=> (1) C00631 + (1) C00008	(1) glyc-R + (1) atp <=> (1) 2pg + (1) adp	CLO1313_RS11965
R08574	N/A	N/A	No	(1) C00063 + (1) C00255 <=> (1) C00112 + (1) C00061	(1) ctp + (1) ribflv <=> (1) cdp + (1) fmn
R08600	N/A	N/A	No	(1) C04015 + (1) C00001 <=> (1) C00270 + (1) C00033	(1) N-Acetyl-4-O-acetylneuraminate + (1) h2o <=> (1) acnam + (1) ac
R08639	PGMT	Phosphoglucomutase	Yes	(1) C00103 <=> (1) C00092	(1) g1p <=> (1) g6p	CLO1313_RS05070
R08676	N/A	N/A	No	(1) C00008 + (1) C00089 <=> (1) C00498 + (1) C00095	(1) adp + (1) sucr <=> (1) adpglc + (1) fru
R08743	r0650	Chenodeoxycholate:CoA ligase (AMP-forming) Bile acid biosynthesis EC:6.2.1.7	No	(1) C05337 + (1) C00020 + (1) C00013 <=> (1) C02528 + (1) C00010 + (1) C00002	(1) Chenodeoxycholoyl-CoA + (1) amp + (1) ppi <=> (1) Chenodiol + (1) coa + (1) atp
R08874	N/A	N/A	No	(1) C17952 + (1) C00001 <=> (1) C05042 + (1) C00033	(1) N-Acetylphosphinothricin + (1) h2o <=> (1) Phosphinothricin + (1) ac
R08924	N/A	N/A	No	(1) C00002 + (1) C00288 + (1) C00136 + (1) C00080 <=> (1) C00008 + (1) C00009 + (1) C18026	(1) atp + (1) hco3 + (1) btcoa + (1) h <=> (1) adp + (1) pi + (1) Ethylmalonyl-CoA
R08938	N/A	N/A	No	(1) C00024 + (1) C05042 <=> (1) C00010 + (1) C17952	(1) accoa + (1) Phosphinothricin <=> (1) coa + (1) N-Acetylphosphinothricin
R08946	N/A	N/A	No	(1) C00498 + (1) C00031 <=> (1) C01083 + (1) C00008	(1) adpglc + (1) glc-D <=> (1) tre + (1) adp
R09084	N/A	N/A	No	(1) C05345 + (1) C00008 <=> (1) C05378 + (1) C00020	(1) f6p + (1) adp <=> (1) fdp + (1) amp
R09085	N/A	N/A	No	(1) C00267 + (1) C00008 <=> (1) C00668 + (1) C00020	(1) glc-D + (1) adp <=> (1) g6p + (1) amp
R09086	N/A	N/A	No	(1) C00221 + (1) C00008 <=> (1) C01172 + (1) C00020	(1) glc-D-B + (1) adp <=> (1) g6p-B + (1) amp
R09087	PMI12346PS	5 diphosphoinositol 1 2 3 4 6 pentakisphosphate synthase	No	(1) C00002 + (1) C01204 <=> (1) C00008 + (1) C11526	(1) atp + (1) inoshp <=> (1) adp + (1) ppmi12346p
R09094	N/A	N/A	No	(1) C00006 + (1) C00058 <=> (1) C00005 + (1) C00011 + (1) C00080	(1) nadp + (1) for <=> (1) nadph + (1) co2 + (1) h
R09279	N/A	N/A	No	(1) C00989 + (1) C00002 + (1) C00010 <=> (1) C11062 + (1) C00020 + (1) C00013	(1) 4hdxbutn + (1) atp + (1) coa <=> (1) 4hbutcoa + (1) amp + (1) ppi
R09280	SSCOARy	Succinyl-coA reductase (NADPH)	No	(1) C00091 + (1) C00005 + (1) C00080 <=> (1) C00232 + (1) C00006 + (1) C00010	(1) succoa + (1) nadph + (1) h <=> (1) sucsal + (1) nadp + (1) coa
R09286	N/A	N/A	No	(1) C05668 + (1) C00013 + (1) C00020 <=> (1) C01013 + (1) C00010 + (1) C00002	(1) 3-Hydroxypropanoyl-CoA + (1) ppi + (1) amp <=> (1) Hydracrylic acid + (1) coa + (1) atp
R09532	N/A	N/A	No	(1) C01159 + (1) C00001 <=> (1) C00631 + (1) C00009	(1) 23dpg + (1) h2o <=> (1) 2pg + (1) pi
R09752	N/A	N/A	No	(1) C00394 + (1) C00009 <=> (1) C00103 + (1) C00035	(1) GDP-glucose + (1) pi <=> (1) g1p + (1) gdp
R09840	PHACTE	Phenylacetyl CoA thioesterase	No	(1) C00582 + (1) C00001 <=> (1) C07086 + (1) C00010	(1) phaccoa + (1) h2o <=> (1) pac + (1) coa
R09958	N/A	N/A	No	(1) C18026 <=> (1) C00136 + (1) C00011	(1) Ethylmalonyl-CoA <=> (1) btcoa + (1) co2
R10065	N/A	N/A	No	(2) C00002 + (1) C01245 <=> (2) C00008 + (1) C01284	(2) atp + (1) mi145tp-D <=> (2) adp + (1) inospp1
R10086	N/A	N/A	No	(1) C00025 + (2) C00139 + (1) C00001 <=> (1) C00014 + (1) C00026 + (2) C00138 + (2) C00080	(1) glu-L + (2) fdxox + (1) h2o <=> (1) nh4 + (1) akg + (2) fdxrd + (2) h
R10092	H2CO3D	Carboxylic acid dissociation	No	(1) C00288 + (1) C00080 <=> (1) C00011 + (1) C00001	(1) hco3 + (1) h <=> (1) co2 + (1) h2o
R10343	SUCOAACTr	Succinyl-CoA:acetate CoA transferase	No	(1) C00091 + (1) C00033 <=> (1) C00024 + (1) C00042	(1) succoa + (1) ac <=> (1) accoa + (1) succ
R10547	N/A	N/A	No	(1) C12213 + (1) C00001 <=> (1) C12212 + (1) C00009	(1) Kanosamine 6-phosphate + (1) h2o <=> (1) Kanosamine + (1) pi
R10612	N/A	N/A	No	(1) C04348 + (1) C00001 <=> (1) C00149 + (1) C00010	(1) malylcoa + (1) h2o <=> (1) mal-L + (1) coa
R10614	N/A	N/A	No	(1) C00024 + (1) C00209 <=> (1) C00033 + (1) C00313	(1) accoa + (1) oxa <=> (1) ac + (1) oxalcoa
R10678	N/A	N/A	No	(1) C00002 + (1) C01042 + (1) C00025 <=> (1) C00008 + (1) C00009 + (1) C12270	(1) atp + (1) N-Acetyl-L-aspartate + (1) glu-L <=> (1) adp + (1) pi + (1) NAAG
R10679	N/A	N/A	No	(2) C00002 + (1) C01042 + (2) C00025 <=> (2) C00008 + (2) C00009 + (1) C20776	(2) atp + (1) N-Acetyl-L-aspartate + (2) glu-L <=> (2) adp + (2) pi + (1) C20776
R10687	N/A	N/A	No	(1) C12270 + (1) C00001 <=> (1) C01042 + (1) C00025	(1) NAAG + (1) h2o <=> (1) N-Acetyl-L-aspartate + (1) glu-L
R10688	N/A	N/A	No	(1) C20776 + (1) C00001 <=> (1) C12270 + (1) C00025	(1) C20776 + (1) h2o <=> (1) NAAG + (1) glu-L
R10693	N/A	N/A	No	(1) C00002 + (1) C12270 + (1) C00025 <=> (1) C00008 + (1) C00009 + (1) C20776	(1) atp + (1) NAAG + (1) glu-L <=> (1) adp + (1) pi + (1) C20776
R10748	PAN4PP	Phosphatase (pan4p)	No	(1) C01134 + (1) C00001 <=> (1) C00831 + (1) C00009	(1) pan4p + (1) h2o <=> (1) ptth + (1) pi
R10758	N/A	N/A	No	(1) C00989 + (1) C00002 + (1) C00010 <=> (1) C11062 + (1) C00008 + (1) C00009	(1) 4hdxbutn + (1) atp + (1) coa <=> (1) 4hbutcoa + (1) adp + (1) pi
R10821	N/A	N/A	No	(1) C00002 + (1) C00522 + (1) C00099 <=> (1) C00008 + (1) C00009 + (1) C00864	(1) atp + (1) pant-R + (1) ala-B <=> (1) adp + (1) pi + (1) pnto-R
R10836	N/A	N/A	No	(1) C00020 + (1) C00009 <=> (1) C00147 + (1) C01151	(1) amp + (1) pi <=> (1) ade + (1) r15bp
R10837	N/A	N/A	No	(1) C00055 + (1) C00009 <=> (1) C00380 + (1) C01151	(1) cmp + (1) pi <=> (1) csn + (1) r15bp
R10838	N/A	N/A	No	(1) C00105 + (1) C00009 <=> (1) C00106 + (1) C01151	(1) ump + (1) pi <=> (1) ura + (1) r15bp
R10860	N/A	N/A	No	(1) C00118 + (1) C00003 + (1) C00001 <=> (1) C00197 + (1) C00004 + (1) C00080	(1) g3p + (1) nad + (1) h2o <=> (1) 3pg + (1) nadh + (1) h
R10891	N/A	N/A	No	(1) C20917 + (1) C00001 <=> (1) C20918 + (1) C00188	(1) C20917 + (1) h2o <=> (1) C20918 + (1) thr-L
R10892	N/A	N/A	No	(1) C00002 + (1) C20918 + (1) C00188 <=> (1) C00008 + (1) C00009 + (1) C20917	(1) atp + (1) C20918 + (1) thr-L <=> (1) adp + (1) pi + (1) C20917
R10904	N/A	N/A	No	(1) C00091 + (1) C01732 <=> (1) C00042 + (1) C06028	(1) succoa + (1) Mesaconate <=> (1) succ + (1) Mesaconyl-CoA
R10953	N/A	N/A	No	(1) C00002 + (1) C01272 <=> (1) C00008 + (1) C01284	(1) atp + (1) mi1345p <=> (1) adp + (1) inospp1

## Sheet: Metabolites
KEGG ID	Abbreviation	Name	Formula	Charge
C00002	atp	ATP	C10H13N5O13P3	-3
C00003	nad	NAD	C21H26N7O14P2	-1
C00004	nadh	NADH	C21H27N7O14P2	-2
C00005	nadph	NADPH	C21H27N7O17P3	-3
C00006	nadp	NADP	C21H26N7O17P3	-2
C00008	adp	ADP	C10H13N5O10P2	-2
C00009	pi	Phosphate	HO4P	-2
C00010	coa	CoA	C21H33N7O16P3S	-3
C00011	co2	CO2	CO2	0
C00013	ppi	PPi	H2O7P2	-2
C00015	udp	UDP	C9H12N2O12P2	-2
C00016	fad	FAD	C27H31N9O15P2	-2
C00018	pydx5p	Pyridoxal phosphate	C8H9NO6P	-1
C00020	amp	AMP	C10H13N5O7P	-1
C00022	pyr	Pyruvate	C3H3O3	-1
C00024	accoa	Acetyl-CoA	C23H35N7O17P3S	-3
C00026	akg	2-Oxoglutarate	C5H4O5	-2
C00029	udpg	UDP-glucose	C15H22N2O17P2	-2
C00033	ac	Acetate	C2H3O2	-1
C00035	gdp	GDP	C10H13N5O11P2	-2
C00036	oaa	Oxaloacetate	C4H2O5	-2
C00042	succ	Succinate	C4H4O4	-2
C00044	gtp	GTP	C10H13N5O14P3	-3
C00048	glx	Glyoxalate	C2HO3	-1
C00051	gthrd	GSH	C10H16N3O6S	-1
C00053	paps	3-phosphoadenylylsulfate	C10H12N5O13P2S	-3
C00055	cmp	CMP	C9H13N3O8P	-1
C00058	for	Formate	CHO2	-1
C00059	so4	Sulfate	O4S	-2
C00061	fmn	FMN	C17H20N4O9P	-1
C00063	ctp	CTP	C9H13N3O14P3	-3
C00064	gln-L	L-Glutamine	C5H10N2O3	0
C00068	thmpp	TPP	C12H17N4O7P2S	-1
C00074	pep	Phosphoenolpyruvate	C3H3O6P	-2
C00075	utp	UTP	C9H12N2O15P3	-3
C00080	h	H+	H	1
C00081	itp	ITP	C10H12N4O14P3	-3
C00083	malcoa	Malonyl-CoA	C24H34N7O19P3S	-4
C00084	acald	Acetaldehyde	C2H4O	0
C00089	sucr	Sucrose	C12H22O11	0
C00091	succoa	Succinyl-CoA	C25H36N7O19P3S	-4
C00096	gdpmann	GDP-mannose	C16H23N5O16P2	-2
C00097	cys-L	L-Cysteine	C3H7NO2S	0
C00099	ala-B	beta-Alanine	C3H7NO2	0
C00100	ppcoa	Propionyl-CoA	C24H37N7O17P3S	-3
C00101	thf	Tetrahydrofolate	C19H21N7O6	-2
C00103	g1p	Glucose-1-phosphate	C6H12O9P	-1
C00104	idp	IDP	C10H12N4O11P2	-2
C00105	ump	UMP	C9H12N2O9P	-1
C00106	ura	Uracil	C4H4N2O2	0
C00111	dhap	Glycerone-phosphate	C3H6O6P	-1
C00112	cdp	CDP	C9H13N3O11P2	-2
C00114	chol	Choline	C5H14NO	1
C00116	glyc	Glycerol	C3H8O3	0
C00119	prpp	PRPP	C5H10O14P3	-3
C00130	imp	IMP	C10H12N4O8P	-1
C00131	datp	dATP	C10H13N5O12P3	-3
C00133	ala-D	D-Alanine	C3H7NO2	0
C00134	ptrc	Putrescine	C4H14N2	2
C00135	his-L	L-Histidine	C6H9N3O2	0
C00136	btcoa	Butyryl-CoA	C25H39N7O17P3S	-3
C00138	fdxrd	Reducedferredoxin	Fe2R4S6	4
C00139	fdxox	Oxidizedferredoxin	Fe2R4S6	6
C00140	acgam	N-Acetyl-D-glucosamine	C8H15NO6	0
C00144	gmp	GMP	C10H13N5O8P	-1
C00147	ade	Adenine	C5H5N5	0
C00152	asn-L	L-Asparagine	C4H8N2O3	0
C00153	ncam	Nicotinamide	C6H6N2O	0
C00154	pmtcoa	Palmitoyl-CoA	C37H63N7O17P3S	-3
C00156	4hbz	4-Hydroxybenzoate	C7H5O3	-1
C00158	cit	Citrate	C6H5O7	-3
C00163	ppa	Propionate	C3H5O2	-1
C00164	acac	Acetoacetate	C4H5O3	-1
C00169	cbp	Carbamoylphosphate	CH3NO5P	-1
C00184	dha	Glycerone	C3H6O3	0
C00188	thr-L	L-Threonine	C4H9NO3	0
C00189	etha	Aminoethanol	C2H8NO	1
C00206	dadp	dADP	C10H13N5O9P2	-2
C00209	oxa	Oxalate	C2O4	-2
C00212	adn	Adenosine	C10H13N5O4	0
C00214	thymd	Thymidine	C10H14N2O5	0
C00219	Arachidonate	Arachidonate	C20H31O2	-1
C00221	glc-D-B	beta-D-Glucose	C6H12O6	0
C00224	aps	APS	C10H12N5O10PS	-2
C00227	actp	Acetylphosphate	C2H4O5P	-1
C00232	sucsal	4-Oxobutanoate	C4H5O3	-1
C00234	10fthf	10-Formyltetrahydrofolate	C20H21N7O7	-2
C00236	13dpg	1,3-Bisphospho-D-glycerate	C3H6O10P2	-2
C00239	dcmp	dCMP	C9H13N3O7P	-1
C00249	hdca	Palmitate	C16H31O2	-1
C00250	pydx	Pyridoxal	C8H9NO3	0
C00251	chor	Chorismate	C10H8O6	-2
C00255	ribflv	Riboflavin	C17H20N4O6	0
C00258	glyc-R	Glycerate	C3H5O4	-1
C00270	acnam	Neu5Ac	C11H18NO9	-1
C00286	dgtp	dGTP	C10H13N5O13P3	-3
C00294	ins	Inosine	C10H12N4O5	0
C00299	uri	Uridine	C9H12N2O6	0
C00300	Creatine	Creatine	C4H9N3O2	0
C00301	adprib	ADPribose	C15H21N5O14P2	-2
C00313	oxalcoa	Oxalyl-CoA	C23H32N7O19P3S	-4
C00314	pydxn	Pyridoxol	C8H11NO3	0
C00315	spmd	Spermidine	C7H22N3	3
C00319	Sphingoid	Sphingoid	C18H38NO2	1
C00327	citr-L	Citrulline	C6H13N3O3	0
C00329	gam	GLUM	C6H14NO5	1
C00330	dgsn	Deoxyguanosine	C10H13N5O4	0
C00332	aacoa	Acetoacetyl-CoA	C25H37N7O18P3S	-3
C00334	4abut	GABA	C4H9NO2	0
C00346	ethamp	Phosphoethanolamine	C2H8NO4P	0
C00352	gam6p	D-Glucosamine phosphate	C6H14NO8P	0
C00357	acgam6p	N-Acetyl-D-glucosamine 6-phosphate	C8H15NO9P	-1
C00360	damp	dAMP	C10H13N5O6P	-1
C00361	dgdp	dGDP	C10H13N5O10P2	-2
C00362	dgmp	dGMP	C10H13N5O7P	-1
C00363	dtdp	dTDP	C10H14N2O11P2	-2
C00364	dtmp	dTMP	C10H14N2O8P	-1
C00365	dump	dUMP	C9H12N2O8P	-1
C00378	thm	Thiamin	C12H17N4OS	1
C00380	csn	Cytosine	C4H5N3O	0
C00386	Carnosine	Carnosine	C9H14N4O3	0
C00387	gsn	Guanosine	C10H13N5O5	0
C00394	GDP-glucose	GDP-glucose	C16H23N5O16P2	-2
C00413	Stmyn	Streptomycin	C21H42N7O12	3
C00436	cbmps	N-Carbamoylputrescine	C5H14N3O	1
C00438	cbasp	N-Carbamoyl-L-aspartate	C5H6N2O5	-2
C00447	s17bp	Sedoheptulose 1,7-bisphosphate	C7H14O13P2	-2
C00455	nmn	Nicotinamide ribonucleotide	C11H15N2O8P	0
C00458	dctp	dCTP	C9H13N3O13P3	-3
C00459	dttp	TTP	C10H14N2O14P3	-3
C00460	dutp	dUTP	C9H12N2O14P3	-3
C00475	Cytidine	Cytidine	C9H13N3O5	0
C00490	itacon	Itaconate	C5H4O4	-2
C00498	adpglc	ADPglucose	C16H23N5O15P2	-2
C00522	pant-R	Pantoate	C6H11O4	-1
C00526	duri	Deoxyuridine	C9H12N2O5	0
C00531	itaccoa	Itaconyl-CoA	C26H36N7O19P3S	-4
C00534	pydam	PM	C8H13N2O2	1
C00559	dad-2	Deoxyadenosine	C10H13N5O3	0
C00566	(3S)-Citryl-CoA	(3S)-Citryl-CoA	C27H37N7O22P3S	-5
C00575	camp	cAMP	C10H11N5O6P	-1
C00582	phaccoa	Phenylacetyl-CoA	C29H39N7O17P3S	-3
C00588	cholp	Phosphocholine	C5H14NO4P	0
C00620	r1p	Ribose 1-phosphate	C5H10O8P	-1
C00627	pdx5p	Pyridoxine phosphate	C8H11NO6P	-1
C00631	2pg	2-Phospho-D-glycerate	C3H5O7P	-2
C00636	man1p	D-Mannose1-phosphate	C6H12O9P	-1
C00645	acmana	N-Acetyl-D-mannosamine	C8H15NO6	0
C00647	pyam5p	Pyridoxamine phosphate	C8H13N2O5P	0
C00651	4-Methylene-L-glutamate	4-Methylene-L-glutamate	C6H8NO4	-1
C00665	f26bp	D-Fructose 2,6-bisphosphate	C6H12O12P2	-2
C00683	mmcoa-S	D-methylmalonyl-CoA	C25H36N7O19P3S	-4
C00695	Cholate	Cholate	C24H39O5	-1
C00705	dcdp	dCDP	C9H13N3O10P2	-2
C00791	Creatinine	Creatinine	C4H7N3O	0
C00794	sbt-D	Sorbitol	C6H14O6	0
C00797	Ethylamine	Ethylamine	C2H8N	1
C00831	ptth	Pantetheine	C11H22N2O4S	0
C00836	sphgn	Sphinganine	C18H40NO2	1
C00857	dnad	Deamido-NAD	C21H24N6O15P2	-2
C00864	pnto-R	PAN	C9H16NO5	-1
C00881	dcyt	Deoxycytidine	C9H13N3O4	0
C00882	dpcoa	Dephospho-CoA	C21H33N7O13P2S	-2
C00884	Homocarnosine	Homocarnosine	C10H16N4O3	0
C00916	Cephalosporin C	Cephalosporin C	C16H20N3O8S	-1
C00989	4hdxbutn	4-Hydroxybutanoate	C4H7O3	-1
C00993	alaala	Ala-Ala	C6H12N2O3	0
C01005	pser-L	phosphoserine	C3H7NO6P	-1
C01013	Hydracrylic acid	Hydracrylic acid	C3H5O3	-1
C01042	N-Acetyl-L-aspartate	N-Acetyl-L-aspartate	C6H7NO5	-2
C01047	L-Theanine	L-Theanine	C7H14N2O3	0
C01081	thmmp	Thiamine phosphate	C12H17N4O4PS	0
C01083	tre	TRHL	C12H22O11	0
C01096	sbt6p	Sorbitol 6-phosphate	C6H14O9P	-1
C01097	tag6p-D	D-Tagatose 6-phosphate	C6H12O9P	-1
C01109	4-Methylene-L-glutamine	4-Methylene-L-glutamine	C6H10N2O3	0
C01120	sph1p	Sphinganine 1-phosphate	C18H40NO5P	0
C01134	pan4p	Phosphopantetheine	C11H22N2O7PS	-1
C01138	Streptomycin 6-phosphate	Streptomycin 6-phosphate	C21H42N7O15P	2
C01151	r15bp	Ribose 1,5-bisphosphate	C5H10O11P2	-2
C01152	NPmehis	1-Methylhistidine	C7H11N3O2	0
C01159	23dpg	DPG	C3H5O10P2	-3
C01172	g6p-B	beta-D-Glucose 6-phosphate	C6H12O9P	-1
C01177	mi1p-D	Inositol 1-phosphate	C6H12O9P	-1
C01185	nicrnt	Nicotinate ribonucleotide	C11H13NO9P	-1
C01204	inoshp	Phytate	C6H12O24P6	-6
C01231	cbs_41	alpha-D-glucose-1,6-biphosphate	C6H12O12P2	-2
C01243	Inositol 1,3,4-trisphosphate	Inositol 1,3,4-trisphosphate	C6H12O15P3	-3
C01245	mi145tp-D	Ins(1,4,5)P3	C6H12O15P3	-3
C01260	ap4a	AppppA	C20H24N10O19P4	-4
C01262	Anserine	Anserine	C10H16N4O3	0
C01272	mi1345p	Inositol 1,3,4,5-tetrakisphosphate	C6H12O18P4	-4
C01284	inospp1	Inositol 1,3,4,5,6-pentakisphosphate	C6H12O21P5	-5
C01346	dudp	dUDP	C9H12N2O11P2	-2
C01732	Mesaconate	Mesaconate	C5H4O4	-2
C01794	Choloyl-CoA	Choloyl-CoA	C45H71N7O20P3S	-3
C02249	Arachidonyl-CoA	Arachidonyl-CoA	C41H63N7O17P3S	-3
C02305	Phosphocreatine	Phosphocreatine	C4H8N3O5P	-2
C02512	L-3-Cyanoalanine	L-3-Cyanoalanine	C4H6N2O2	0
C02528	Chenodiol	Chenodiol	C24H39O4	-1
C02714	aprut	N-Acetylputrescine	C6H15N2O	1
C02727	N6-Acetyl-L-lysine	N6-Acetyl-L-lysine	C8H16N2O3	0
C02949	4hbcoa	4-Hydroxybenzoyl-CoA	C28H37N7O18P3S	-3
C03028	thmtp	Thiamin triphosphate	C12H17N4O10P3S	-2
C03112	Deacetylcephalosporin C	Deacetylcephalosporin C	C14H18N3O7S	-1
C03150	rnam	N-Ribosylnicotinamide	C11H15N2O5	1
C03785	tagdp-D	D-Tagatose 1,6-biphosphate	C6H12O12P2	-2
C03838	gar	GAR	C7H15N2O8P	0
C04006	mi3p-D	Inositol 3-phosphate	C6H12O9P	-1
C04015	N-Acetyl-4-O-acetylneuraminate	N-Acetyl-4-O-acetylneuraminate	C13H20NO10	-1
C04257	acmanap	N-Acetylmannosamine 6-phosphate	C8H15NO9P	-1
C04348	malylcoa	Malyl-CoA	C25H36N7O20P3S	-4
C04376	fgam	N-Formyl-GAR	C8H14N2O9P	-1
C05042	Phosphinothricin	Phosphinothricin	C5H11NO4P	-1
C05337	Chenodeoxycholoyl-CoA	Chenodeoxycholoyl-CoA	C45H71N7O19P3S	-3
C05341	beta-Alanyl-L-lysine	beta-Alanyl-L-lysine	C9H20N3O3	1
C05379	oxasucc	Oxalosuccinate	C6H3O7	-3
C05382	s7p	Sedoheptulose7-phosphate	C7H14O10P	-1
C05668	3-Hydroxypropanoyl-CoA	3-Hydroxypropanoyl-CoA	C24H37N7O18P3S	-3
C05730	gtspmd	Glutathionylspermidine	C17H36N6O5S	2
C05841	Nicotinate D-ribonucleoside	Nicotinate D-ribonucleoside	C11H13NO6	0
C05993	Acetyl adenylate	Acetyl adenylate	C12H15N5O8P	-1
C06028	Mesaconyl-CoA	Mesaconyl-CoA	C26H36N7O19P3S	-4
C06124	Sphingosine 1-phosphate	Sphingosine 1-phosphate	C18H38NO5P	0
C06507	adcobhex	Adenosylcobyric acid	C55H77CoN15O11	1
C06508	adocbi	Adenosyl cobinamide	C58H85CoN16O11	2
C06509	adocbip	Adenosyl cobinamide phosphate	C58H84CoN16O14P	0
C11062	4hbutcoa	4-Hydroxybutyryl-CoA	C25H39N7O18P3S	-3
C11355	4adcho	ADC	C10H10NO5	-1
C11405	(3R)-3-Isopropenyl-6-oxoheptanoate	(3R)-3-Isopropenyl-6-oxoheptanoate	C10H15O3	-1
C11407	(3R)-3-Isopropenyl-6-oxoheptanoyl-CoA	(3R)-3-Isopropenyl-6-oxoheptanoyl-CoA	C31H47N7O18P3S	-3
C11526	ppmi12346p	5-PP-InsP5	C6H12O27P7	-7
C11924	Perillic acid	Perillic acid	C10H13O2	-1
C11929	Perillyl-CoA	Perillyl-CoA	C31H45N7O17P3S	-3
C12212	Kanosamine	Kanosamine	C6H14NO5	1
C12213	Kanosamine 6-phosphate	Kanosamine 6-phosphate	C6H14NO8P	0
C12270	NAAG	NAAG	C11H13N2O8	-3
C16566	Glutathionylaminopropylcadaverine	Glutathionylaminopropylcadaverine	C18H38N6O5S	2
C16567	Homotrypanothione	Homotrypanothione	C28H52N9O10S2	1
C17952	N-Acetylphosphinothricin	N-Acetylphinothricin	C7H14NO5P
C18026	Ethylmalonyl-CoA	Ethylmalonyl-CoA	C26H42N7O19P3S
