# Supplementary material for: Functional Analysis of H+-Pumping Membrane-Bound Pyrophosphatase, ADP-Glucose Synthase, and Pyruvate Phosphate Dikinase as Pyrophosphate Sources in Clostridium thermocellum
Source: Appl Environ Microbiol. 2022 Feb 22;88(4):e01857-21. doi: 10.1128/aem.01857-21 (PMC8863071; doi:10.1128/aem.01857-21)
Supplement: Supplemental file 4 — File S4. Download aem.01857-21-s0004.xlsx, XLSX file, 0.06 MB [file aem.01857-21-s0004.xlsx]

## Sheet: LL1004
Strain	LL1004
Relevant genotype	Wild-type
LL1004 - A
Time (h)	Glucose (mM)	Cellobiose (mM)	Ethanol (mM)	Acetate (mM)	Formate (mM)	Lactate (mM)	Malate (mM)	Pyruvate (mM)	Biomass (OD)
0	0	15.1724	0	0	0.0593026	0	0	0	0
4.9	0	13.9803	0.942823	1.81318	0.241409	0.109559	0.0278758	0.152864	0.388
6.4	0.308462	12.7904	2.6696	3.22729	0.52847	0.237837	0.0397786	0.252482	0.688333
7.48333	0.142127	11.2051	4.67383	4.9582	0.912713	0.32145	0.0403727	0.367833	1.104
8.36667	0.170067	9.32093	5.99596	6.95583	1.60028	0.487937	0.0669064	0.485144	1.56667
9.05	0.226134	7.33804	6.8813	9.13186	2.40713	0.63307	0.0785562	0.630193	2.02
9.51667	0.188258	5.69115	8.46097	10.859	2.98893	0.936556	0.0813503	0.74617	2.41333
73.2667	0.483753	0	16.3607	17.2069	4.91137	2.08094	0.0799092	0.0412767	1.25
LL1004 - B
Time (h)	Glucose (mM)	Cellobiose (mM)	Ethanol (mM)	Acetate (mM)	Formate (mM)	Lactate (mM)	Malate (mM)	Pyruvate (mM)	Biomass (OD)
0	0	15.0059	0	0	0	0	0	0	0
4.91667	0	13.8371	1.77113	1.62684	0.245247	0.150387	0.0203293	0.148894	0.361333
6.41667	0.292976	12.6977	2.81806	2.94127	0.432271	0.277201	0.0263247	0.248001	0.621667
7.5	0.176037	11.2199	4.65709	4.61937	0.759683	0.364096	0.0447399	0.369949	1.01867
8.38333	0.158639	9.41198	5.49988	6.61839	1.37615	0.507103	0.046434	0.480892	1.44333
9.06667	0.172073	7.48797	6.64503	8.59963	2.11162	0.672374	0.0865317	0.607025	1.90667
9.53333	0.250342	6.98524	6.3902	10.1662	2.71816	1.2186	0.106113	0.723699	2.28
73.2833	0.515611	0	16.2629	16.9388	4.77427	2.08402	0.0527705	0.0424805	1.20333
LL1004 - C
Time (h)	Glucose (mM)	Cellobiose (mM)	Ethanol (mM)	Acetate (mM)	Formate (mM)	Lactate (mM)	Malate (mM)	Pyruvate (mM)	Biomass (OD)
0	0	15.3221	0.383828	0	0.0682508	0	0	0	0
4.93333	0	14.0267	1.8603	1.79173	0.294066	0.174067	0.0241906	0.139535	0.404
6.43333	0.31224	12.8091	3.13988	3.2189	0.515899	0.264321	0.030043	0.240131	0.695
7.51667	0.120157	11.1794	4.73222	5.04449	0.936415	0.358226	0.0379745	0.35089	1.13867
8.4	0.147677	9.26366	6.51512	7.09211	1.58503	0.567237	0.0531665	0.47861	1.59
9.08333	0.298526	7.21963	7.24793	9.29298	2.34459	0.676842	0.0823184	0.629034	2.10667
9.55	0.171233	5.37568	7.23299	10.742	2.8929	1.11833	0.123087	0.747012	2.48667
73.3	0.515191	0	16.4729	17.2042	4.78485	2.15404	0.0786112	0.0416907	1.23667

## Sheet: AVM003
Strain	AVM003
Relevant genotype	LL1004 ∆ppdk
AVM003 - A
Time (h)	Glucose (mM)	Cellobiose (mM)	Ethanol (mM)	Acetate (mM)	Formate (mM)	Lactate (mM)	Malate (mM)	Pyruvate (mM)	Biomass (OD)
0	0.695372	13.1347	0	0.37438	0.111312	0	0	0.0202973	0
4.16667	0.298366	11.4194	3.06436	2.55121	0.527942	0.155644	0	0.240789	0.453333
5.23333	0.319074	10.3586	3.84887	3.80162	0.753302	0.193625	0.0382695	0.326948	0.656667
6.2	0.325897	8.74707	5.26669	5.63801	1.26435	0.316288	0.0673942	0.501097	0.986667
7.06667	0.345596	6.6368	6.45047	7.90237	2.16325	0.411749	0.112872	0.740048	1.43
7.75	0.35165	4.55182	7.85231	10.0568	3.07987	0.497789	0.148332	0.968362	1.8
8.51667	0.374135	1.83849	10.0004	12.829	4.0226	0.697336	0.234262	1.30943	2.4
75.85	0.360106	0	14.0106	15.6359	4.79987	1.01498	0.0434407	0.0910796	1.39
AVM003 - B
Time (h)	Glucose (mM)	Cellobiose (mM)	Ethanol (mM)	Acetate (mM)	Formate (mM)	Lactate (mM)	Malate (mM)	Pyruvate (mM)	Biomass (OD)
0	0.718193	13.0149	0	0.319659	0	0.0265917	0.0166443	0.0249562	0
4.13333	0.279725	11.4534	3.18696	2.16065	0.398733	0.205515	0.0378665	0.262528	0.412
5.2	0.28131	10.4728	3.54747	3.26559	0.614521	0.236294	0.0305462	0.345071	0.585
6.16667	0.29188	9.11426	4.64985	4.87987	0.9712	0.306913	0.0521938	0.494123	0.896
7.03333	0.297406	7.26206	5.47747	6.98512	1.56236	0.428841	0.116521	0.724936	1.28
7.71667	0.310282	5.38557	7.46902	8.87668	2.29088	0.527724	0.136982	0.965732	1.66
8.48333	0.316864	2.81114	9.59333	11.4863	3.33378	0.754472	0.176393	1.27218	2.14667
75.8167	0.332239	0	13.8812	15.2889	4.36119	1.15769	0.0396239	0.11879	1.31667
AVM003 - C
Time (h)	Glucose (mM)	Cellobiose (mM)	Ethanol (mM)	Acetate (mM)	Formate (mM)	Lactate (mM)	Malate (mM)	Pyruvate (mM)	Biomass (OD)
0	0.683696	14.0319	0	0.290171	0	0	0	0.0268403	0
4.13333	0.284577	12.6448	0	2.09411	0.370353	0.16694	0.0212335	0.198172	0.361333
5.2	0.289766	11.7082	3.3706	3.29852	0.58842	0.184282	0.0332326	0.284572	0.556667
6.16667	0.288325	10.2956	4.05529	4.9896	0.981444	0.288962	0.0655585	0.447597	0.866667
7.03333	0.292553	8.39694	5.29819	6.97555	1.69922	0.397734	0.0881575	0.665416	1.26667
7.71667	0.308072	6.49327	6.93358	8.90024	2.41195	0.539958	0.102541	0.873868	1.68667
8.48333	0.315231	3.92972	9.46493	11.4382	3.27796	0.726505	0.179035	1.20857	2
75.8167	0.348719	0	14.8644	16.7462	4.40291	1.15683	0.0628497	0.114841	1.52

## Sheet: AVM008
Strain	AVM008
Relevant genotype	LL1004 ∆ppase
AVM008 - A
Time (h)	Glucose (mM)	Cellobiose (mM)	Ethanol (mM)	Acetate (mM)	Formate (mM)	Lactate (mM)	Malate (mM)	Pyruvate (mM)	Biomass (OD)
0	1.24108	13.0191	0	0.23993	0.0697621	0	0	0.024836	0
4.83333	0.181758	11.5575	3.71513	2.16372	0.302726	0.151801	0.0331318	0.305321	0.402667
5.65	0.185362	10.9017	3.92833	2.95386	0.404659	0.240669	0.0335684	0.379724	0.556667
6.71667	0.21712	9.63521	4.1396	4.52846	0.610539	0.365815	0.0519476	0.507859	0.87
7.53333	0.224087	8.34746	5.25555	6.05554	0.890043	0.513631	0.0805238	0.637794	1.16667
8.28333	0.238837	6.87638	6.68403	7.81342	1.15897	0.765424	0.101399	0.750094	1.48667
9.18333	0.259689	4.85307	8.2763	10.13	1.61746	0.979017	0.18115	0.926799	1.84
73.45	0.335746	0	16.6936	16.2305	2.58067	2.06663	0.08077	0.0627016	0.94
AVM008 - B
Time (h)	Glucose (mM)	Cellobiose (mM)	Ethanol (mM)	Acetate (mM)	Formate (mM)	Lactate (mM)	Malate (mM)	Pyruvate (mM)	Biomass (OD)
0	1.15551	13.3727	0	0.249211	0.100157	0	0.0187038	0.0100391	0
4.85	0.181807	11.4956	3.67879	2.50252	0.420348	0.136036	0.0277255	0.352894	0.537333
5.66667	0.222069	10.5511	4.28109	3.49166	0.628219	0.236622	0.0153682	0.428356	0.693333
6.73333	0.215967	9.03422	5.31902	5.28293	0.916624	0.413514	0.0339153	0.549684	1.13
7.55	0.231294	7.23522	6.55708	7.36882	1.45222	0.518225	0.0817214	0.712409	1.57333
8.3	0.229132	4.91988	8.66685	9.75931	2.22668	0.869666	0.0869263	0.885678	2.06667
9.2	0.259257	1.78926	11.393	13.0701	3.26699	1.15758	0.145791	1.13283	2.78667
73.4667	0.318161	0	16.9475	15.6011	3.66906	1.75878	0.0590776	0.043479	0.953333
AVM008 - C
Time (h)	Glucose (mM)	Cellobiose (mM)	Ethanol (mM)	Acetate (mM)	Formate (mM)	Lactate (mM)	Malate (mM)	Pyruvate (mM)	Biomass (OD)
0	1.19779	13.4929	0	0.247632	0	0.0257167	0	0.0313119	0
4.86667	0.180846	11.9385	3.24365	2.16227	0.268013	0.187954	0	0.359889	0.424
5.68333	0.208328	11.3161	3.26933	2.98247	0.451079	0.273354	0.0243116	0.442789	0.565
6.75	0.211883	9.94708	4.42307	4.55892	0.667442	0.374736	0.0556413	0.591279	0.936667
7.56667	0.224375	8.35516	6.24647	6.3507	1.0637	0.569111	0.078218	0.721592	1.32667
8.31667	0.22548	6.33512	7.38955	8.60095	1.68365	0.868338	0.105619	0.880092	1.80667
9.21667	0.25253	3.37861	10.0299	11.5541	2.62131	1.13335	0.122039	1.13056	2.44667
73.4833	0.31278	0	16.8162	15.6527	3.55545	1.65326	0.0631743	0.0559854	1.02

## Sheet: AVM051
Strain	AVM051
Relevant genotype	LL1004 ∆Pags1,2-ags1 ags2
AVM051 - A
Time (h)	Glucose (mM)	Cellobiose (mM)	Ethanol (mM)	Acetate (mM)	Formate (mM)	Lactate (mM)	Malate (mM)	Pyruvate (mM)	Biomass (OD)
0	0	14.7983	0	0	0.0678909	0	0	0	0
5.46667	0.148424	12.6487	2.86875	2.84714	0.523168	0.167227	0.0288769	0.421743	0.506667
6.35	0.202158	11.6657	3.3327	3.87125	0.694743	0.376684	0.0433979	0.539916	0.66
7.63333	0.147304	9.55462	5.22242	6.11009	1.14661	0.441085	0.060427	0.730027	1.104
8.93333	0.242693	5.72653	9.21188	10.292	2.40188	0.933783	0.0836935	1.19989	1.8
9.23333	0.279076	4.76188	9.17612	11.2874	2.71314	1.02946	0.103286	1.27723	1.96
9.9	0.278003	2.38947	11.3677	13.7798	3.42554	1.50626	0.152822	1.54289	2.4
73.8333	0.518223	0	15.8795	16.7858	4.20991	2.1383	0.0746069	0.0355013	1.00333
AVM051 - B
Time (h)	Glucose (mM)	Cellobiose (mM)	Ethanol (mM)	Acetate (mM)	Formate (mM)	Lactate (mM)	Malate (mM)	Pyruvate (mM)	Biomass (OD)
0	0	14.6375	0	0	0.0860512	0	0	0	0
5.48333	0.142033	12.6411	0.664005	2.7274	0.479315	0.155317	0.0180852	0.390594	0.493333
6.36667	0.146558	11.5215	3.3336	3.88675	0.733726	0.276	0.0275788	0.539404	0.68
7.65	0.226647	9.39207	5.34327	6.35826	1.25605	0.471621	0.0554436	0.809641	1.05333
8.95	0.267834	6.18301	9.1992	9.70804	2.20943	0.849276	0.0886108	1.08744	1.71333
9.25	0.278563	5.28621	9.87634	10.6018	2.54589	0.983085	0.0947492	1.18042	1.9
9.91667	0.260698	2.92378	10.9685	13.0474	3.20013	1.49324	0.0983795	1.42313	2.30667
73.85	0.532683	0	15.6994	16.6064	4.28792	2.20247	0.0813723	0.0393005	0.973333
AVM051 - C
Time (h)	Glucose (mM)	Cellobiose (mM)	Ethanol (mM)	Acetate (mM)	Formate (mM)	Lactate (mM)	Malate (mM)	Pyruvate (mM)	Biomass (OD)
0	0	15.1331	0	0	0.0798378	0	0	0	0
5.5	0.157799	13.2381	2.3772	2.61431	0.482338	0.123055	0	0.338876	0.470667
6.38333	0.171373	12.2201	3.27114	3.77069	0.685914	0.324686	0.0112647	0.477065	0.653333
7.66667	0.200479	10.3287	5.82215	5.84663	1.09074	0.433998	0.0440799	0.653458	1.00533
8.96667	0.246004	7.10917	7.65167	9.16644	2.08751	0.858058	0.0664444	0.932577	1.61667
9.26667	0.280988	6.24949	9.5088	10.0661	2.32413	0.917975	0.091218	1.02676	1.82667
9.93333	0.337055	3.92242	10.3665	12.5068	3.04055	1.37772	0.121261	1.20782	2.30667
73.8667	0.520695	0	15.9832	17.0506	4.39996	2.32461	0.0495913	0.0377766	1.11667

## Sheet: AVM052
Strain	AVM052
Relevant genotype	LL1004 ∆ppdk ∆Pags1,2-ags1 ags2
AVM052 - A
Time (h)	Glucose (mM)	Cellobiose (mM)	Ethanol (mM)	Acetate (mM)	Formate (mM)	Lactate (mM)	Malate (mM)	Pyruvate (mM)	Biomass (OD)
0	0.098975	13.8178	0	0.309379	0.0806055	0.0381845	0.0310275	0.0692659	0
5.1	0.0931614	11.5361	4.63385	3.11651	0.59437	0.700617	0.0413029	0.175521	0.496
6.26667	0.100849	9.64326	5.96543	5.14957	1.29784	1.25531	0.0536713	0.330903	0.851667
6.83333	0.111083	8.39729	5.59765	6.43772	1.54789	1.6239	0.0926124	0.433966	1.08
7.51667	0.119299	6.56212	7.34885	8.23878	2.21751	2.07334	0.108205	0.642923	1.4
8.28333	0.139286	4.17322	9.49884	10.4549	2.83796	2.69983	0.192209	0.915194	1.82
9.05	0.15884	1.56076	11.722	12.6514	3.50768	3.31807	0.259872	1.30968	2.07333
72.0667	0.114446	0	15.2215	15.1314	4.45283	1.5319	0.0415715	0.116464	1.70667
AVM052 - B
Time (h)	Glucose (mM)	Cellobiose (mM)	Ethanol (mM)	Acetate (mM)	Formate (mM)	Lactate (mM)	Malate (mM)	Pyruvate (mM)	Biomass (OD)
0	0.0662556	13.6772	0	0.275669	0.146697	0.0524178	0.0279158	0.079259	0
5.08333	0.0986867	11.3805	3.64244	3.22192	0.643045	0.756003	0	0.177147	0.516
6.25	0.105798	9.45973	4.77002	5.23681	1.18387	1.36761	0.0710879	0.330041	0.885
6.81667	0.114158	8.19509	6.21691	6.46376	1.55022	1.6534	0.089635	0.434726	1.14333
7.5	0.129484	6.35556	7.815	8.25831	2.25316	2.11063	0.0940563	0.632814	1.46667
8.26667	0.145291	4.00275	10.0435	10.4987	2.83175	2.67966	0.190049	0.927198	1.85333
9.03333	0.165615	1.49197	12.13	12.6934	3.32407	3.21058	0.265782	1.33127	2.24
72.05	0.127082	0	15.0243	14.9871	4.05606	1.67557	0.0345981	0.107372	1.57
AVM052 - C
Time (h)	Glucose (mM)	Cellobiose (mM)	Ethanol (mM)	Acetate (mM)	Formate (mM)	Lactate (mM)	Malate (mM)	Pyruvate (mM)	Biomass (OD)
0	0.0953716	13.3975	0	0.278344	0.148904	0.0640887	0.0241325	0.0845401	0
5.06667	0.0962364	11.124	4.48849	3.21979	0.56966	0.726271	0.0355831	0.185952	0.517333
6.23333	0.0997918	9.244	4.72447	5.14558	1.17331	1.25275	0.0394	0.317538	0.823333
6.8	0.111467	8.00608	6.22612	6.41496	1.61448	1.67446	0.0886052	0.448056	1.15667
7.48333	0.120211	6.21186	7.3285	8.22995	2.15828	2.08979	0.115021	0.66958	1.47333
8.25	0.141063	3.86671	9.52065	10.3962	2.70196	2.67354	0.194616	0.90782	1.72667
9.01667	0.158889	1.38364	12.1959	12.4956	3.34772	3.21665	0.259044	1.30737	2.22667
72.0333	0.116224	0	14.64	14.9759	3.85508	1.79651	0.227513	0.129794	1.55

## Sheet: AVM053
Strain	AVM053
Relevant genotype	LL1004 ∆ppase ∆Pags1,2-ags1 ags2
AVM053 - A
Time (h)	Glucose (mM)	Cellobiose (mM)	Ethanol (mM)	Acetate (mM)	Formate (mM)	Lactate (mM)	Malate (mM)	Pyruvate (mM)	Biomass (OD)
0	0.0656791	13.813	0	0.32836	0.091017	0	0.0225431	0.0745894	0
5.56667	0.103251	11.7605	3.45201	2.6282	0.342357	0.224264	0.0241773	0.374319	0.444
6.53333	0.117329	10.8063	5.06947	3.73326	0.466744	0.352566	0.0324826	0.470824	0.613333
7.78333	0.140199	8.84177	5.59571	5.88809	0.877856	0.550816	0.0452764	0.713299	0.993333
8.63333	0.170756	7.01457	7.37356	7.82222	1.36965	0.859854	0.0621893	0.938057	1.33333
9.68333	0.201121	4.04358	10.1341	10.6122	2.10467	1.34147	0.0835907	1.3933	1.87333
10.6833	0.236051	0.97044	13.0555	13.5747	2.89894	2.05259	0.186042	1.97303	2.32667
74.3333	0.183776	0	17.324	15.3415	3.148	2.59019	0.0717931	0.0513087	1.14667
AVM053 - B
Time (h)	Glucose (mM)	Cellobiose (mM)	Ethanol (mM)	Acetate (mM)	Formate (mM)	Lactate (mM)	Malate (mM)	Pyruvate (mM)	Biomass (OD)
0	0.0598174	13.3256	0	0.291815	0.0874906	0	0	0.0733664	0
5.55	0.10402	11.3686	4.81169	2.74264	0.39324	0.250168	0.0393888	0.367875	0.481333		Excluded as outlier for the ethanol yield calculation
6.51667	0.11925	10.2892	3.9671	4.00771	0.539793	0.36119	0.0465972	0.465632	0.67
7.76667	0.15245	8.15192	5.83363	6.32882	1.0531	0.621186	0.036736	0.684593	1.12
8.61667	0.178684	6.09443	7.94777	8.35802	1.62156	0.994719	0.0707409	0.875624	1.48667
9.66667	0.213229	2.82715	11.1774	11.4694	2.59235	1.6092	0.12439	1.3514	2.08
10.6667	0.224808	0.055186	14.2291	14.4956	3.26409	2.37872	0.145814	1.50043	2.46667
74.3167	0.13919	0	17.0895	14.9045	3.24512	2.63992	0.078106	0.038205	1.05667
AVM053 - C
Time (h)	Glucose (mM)	Cellobiose (mM)	Ethanol (mM)	Acetate (mM)	Formate (mM)	Lactate (mM)	Malate (mM)	Pyruvate (mM)	Biomass (OD)
0	0.0616432	13.5608	0	0.277861	0.0938958	0	0.0266734	0.0701567	0
5.53333	0.0998398	11.5851	3.18889	2.5612	0.294066	0.202906	0.0202709	0.385627	0.441333
6.5	0.120404	10.6569	3.89684	3.67545	0.442587	0.309679	0.0270875	0.517686	0.603333
7.75	0.149808	8.90762	5.50025	5.6674	0.682556	0.547535	0.0414819	0.786344	0.93
8.6	0.167201	7.27465	7.29216	7.14352	1.0691	0.769814	0.0475039	1.04828	1.21333
9.65	0.206118	4.76282	9.83707	9.79786	1.5749	1.3301	0.122308	1.51556	1.66
10.65	0.239366	2.35281	12.5903	12.4788	2.01084	1.88691	0.174894	1.86418	1.92667
74.3	0.187668	0	17.279	15.6814	2.98281	2.64475	0.118413	0.0726099	1.09333

## Sheet: AVM056
Strain	AVM056
Relevant genotype	LL1004 ∆ppase ∆Pags1,2-ags1 ags2 ∆ppdk
AVM056 - A
Time (h)	Glucose (mM)	Cellobiose (mM)	Ethanol (mM)	Acetate (mM)	Formate (mM)	Lactate (mM)	Malate (mM)	Pyruvate (mM)	Biomass (OD)
0	0.698495	13.5922	0	0.392911	0.0832684	0	0.0235057	0.0042666	0
4.7	0.279821	11.728	4.65663	2.64209	0.35951	0.209296	0.0174278	0.310302	0.426667		Excluded as outlier for the ethanol yield calculation
5.78333	0.24787	10.6451	4.35717	3.85341	0.492797	0.318584	0.0366577	0.42158	0.596667
6.85	0.261179	8.90879	5.53223	5.73288	0.852979	0.4392	0.0493172	0.624874	0.965333
7.76667	0.292553	6.75118	7.45545	7.90614	1.43859	0.726865	0.0668345	0.870329	1.33667
8.53333	0.301201	4.38569	9.50369	10.2219	2.17285	1.14219	0.0740989	1.12165	1.76
9.36667	0.32681	1.47232	12.7037	12.9669	2.94452	1.53291	0.132997	1.47992	2.27333
72.4167	0.171381	0	16.8341	14.9793	3.45075	2.07187	0.0499328	0.0879159	0.93
AVM056 - B
Time (h)	Glucose (mM)	Cellobiose (mM)	Ethanol (mM)	Acetate (mM)	Formate (mM)	Lactate (mM)	Malate (mM)	Pyruvate (mM)	Biomass (OD)
0	1.26981	13.8222	0	0.412021	0.0780626	0	0.0254533	0.0026052	0
4.68333	0.287892	11.9936	3.24704	2.51873	0.299416	0.189579	0.0159839	0.300019	0.421333
5.76667	0.254789	10.9261	4.237	3.83156	0.474877	0.370096	0.0283747	0.406306	0.606667
6.83333	0.276073	9.19347	5.43677	5.75808	0.834531	0.50407	0.0527647	0.605973	0.968
7.75	0.293177	7.02661	7.51651	7.87588	1.36799	0.767502	0.0472912	0.83293	1.37
8.51667	0.309946	4.66067	10.1612	10.1303	2.11666	1.17577	0.109537	1.08044	1.82
9.35	0.345308	1.73916	13.1733	13.0372	2.87296	1.59994	0.126136	1.42795	2.29333
72.4	0.172389	0	17.0091	15.2307	3.37955	2.09924	0.0696216	0.0763604	0.976667
AVM056 - C
Time (h)	Glucose (mM)	Cellobiose (mM)	Ethanol (mM)	Acetate (mM)	Formate (mM)	Lactate (mM)	Malate (mM)	Pyruvate (mM)	Biomass (OD)
0	1.35682	14.5617	0	0.369707	0.0725929	0	0.0170472	0.00231181	0
4.66667	0.274536	12.8209	4.37171	2.46001	0.332378	0.188079	0.0159615	0.285887	0.404		Excluded as outlier for the ethanol yield calculation
5.75	0.254548	11.811	4.12216	3.66849	0.446641	0.338848	0.0320125	0.3803	0.573333
6.81667	0.274439	10.2033	5.26233	5.42776	0.713215	0.489961	0.045657	0.565315	0.92
7.73333	0.282319	8.21889	7.18119	7.5518	1.19814	0.769268	0.0609357	0.771342	1.27
8.5	0.313405	6.01771	9.15529	9.63656	1.84517	1.12355	0.0773449	1.00966	1.70667
9.33333	0.346749	3.18289	12.1324	12.3809	2.61284	1.48246	0.128856	1.34261	2.19333
72.3833	0.17878	0	17.8139	15.9772	3.43399	2.26004	0.0801432	0.0785697	0.96

## Sheet: AVM059
Strain	AVM059
Relevant genotype	LL1004 ∆clo1313_1686
AVM059 - A
Time (h)	Glucose (mM)	Cellobiose (mM)	Ethanol (mM)	Acetate (mM)	Formate (mM)	Lactate (mM)	Malate (mM)	Pyruvate (mM)	Biomass (OD)
0	0.0539558	13.6566	0	0.193942	0.0901294	0	0	0	0
5.36667	0.089558	11.9752	2.71257	2.15933	0.321103	0.232279	0	0.33699	0.453333
6.68333	0.0992633	10.6675	5.00357	3.75695	0.520409	0.323928	0.0342176	0.501009	0.797333		Excluded as outlier for the ethanol yield calculation
7.76667	0.110362	8.90792	5.11357	5.68464	0.997613	0.51924	0.0474591	0.654638	1.23333
8.48333	0.127178	7.25638	6.66368	7.47304	1.48705	0.742707	0.0494739	0.777857	1.60667
9.21667	0.145051	5.21849	8.53069	9.45864	2.07576	1.20712	0.05713	0.930168	2.02
9.81667	0.169122	3.18376	10.8474	11.5252	2.62383	1.65399	0.0840384	1.10966	2.46667
77.5333	0.13304	0	17.1055	15.1056	3.30235	2.74094	0.0466084	0.0517647	1.02333
AVM059 - B
Time (h)	Glucose (mM)	Cellobiose (mM)	Ethanol (mM)	Acetate (mM)	Formate (mM)	Lactate (mM)	Malate (mM)	Pyruvate (mM)	Biomass (OD)
0	0.054196	13.7788	0	0.202772	0.105243	0	0	0	0
5.35	0.0883568	12.1456	2.66072	2.02276	0.271348	0.239341	0.0273338	0.327768	0.457333
6.66667	0.0983024	10.9334	3.57897	3.56088	0.475788	0.333005	0.0319565	0.467643	0.781333
7.75	0.117809	9.31259	5.14652	5.44597	0.867229	0.541457	0.0410118	0.60749	1.2
8.46667	0.119202	7.73932	6.69324	7.18509	1.34239	0.777704	0.0390306	0.717036	1.57333
9.2	0.145291	5.78413	8.75504	9.09779	1.88379	1.11213	0.0609805	0.861131	1.97333
9.8	0.174071	3.82844	10.9482	10.9905	2.4483	1.59231	0.0793037	1.02314	2.34
77.5167	0.137844	0	17.2063	15.3482	3.32939	2.76	0.0607678	0.0570423	0.95
AVM059 - C
Time (h)	Glucose (mM)	Cellobiose (mM)	Ethanol (mM)	Acetate (mM)	Formate (mM)	Lactate (mM)	Malate (mM)	Pyruvate (mM)	Biomass (OD)
0	0.056214	13.6132	0	0.195714	0.0923125	0	0	0	0
5.33333	0.078171	12.0828	2.04485	1.95344	0.28615	0.248059	0.0138795	0.324092	0.432
6.65	0.0942665	10.9189	3.48593	3.3721	0.426801	0.373502	0.0304343	0.447788	0.733333
7.73333	0.0991672	9.38443	4.65857	5.11255	0.788135	0.546691	0.0333109	0.597228	1.13667
8.45	0.121893	7.96547	6.08996	6.76472	1.18029	0.772705	0.0348556	0.710121	1.48
9.18333	0.14606	6.15054	8.69399	8.55116	1.70406	1.04987	0.0543989	0.839247	1.87333
9.78333	0.165951	4.29304	9.50563	10.4519	2.2279	1.58888	0.0744683	0.975746	2.27333
77.5	0.137844	0	17.1312	15.0726	3.20213	2.82189	0.0424669	0.0476289	1.03333

## Sheet: AVM060
Strain	AVM060
Relevant genotype	LL1004 ∆Pags1,2-ags1 ags 2 ∆clo1313_1686
AVM060 - A
Time (h)	Glucose (mM)	Cellobiose (mM)	Ethanol (mM)	Acetate (mM)	Formate (mM)	Lactate (mM)	Malate (mM)	Pyruvate (mM)	Biomass (OD)
0	0.857767	13.2707	0	0.313923	0.0950473	0.0993828	0.0581934	0	0
5.76667	0.165086	10.906	3.46558	2.37893	0.377095	0.23695	0.0272442	0.512522	0.462667
6.95	0.182816	9.71804	4.35039	3.87345	0.566422	0.313491	0.0406648	0.682295	0.67
8.1	0.200689	7.63156	6.67531	6.1111	1.12128	0.584173	0.042993	0.954053	1.09667
9.25	0.234994	4.4674	9.06904	9.37185	2.27977	0.927208	0.0878889	1.33803	1.68333
9.8	0.247149	2.61538	10.6943	11.2968	2.84602	1.16561	0.100985	1.56021	2.06
10.6667	0.252867	0.0671753	13.6942	14.1095	3.58942	1.41553	0.142097	1.78517	2.36667
74.7	0.144619	0	16.7614	14.4061	3.81372	1.67024	0.0524065	0.044642	1
AVM060 - B
Time (h)	Glucose (mM)	Cellobiose (mM)	Ethanol (mM)	Acetate (mM)	Formate (mM)	Lactate (mM)	Malate (mM)	Pyruvate (mM)	Biomass (OD)
0	0.660538	13.3145	0	0.302901	0.109489	0	0	0	0
5.75	0.171236	11.1298	4.40708	2.28421	0.337344	0.276978	0	0.438873	0.438667
6.93333	0.180221	10.036	4.45457	3.68708	0.535283	0.333849	0.0167786	0.581844	0.631667
8.08333	0.2041	8.14773	5.84283	5.73929	0.94402	0.544317	0.0199574	0.795404	1.02333
9.23333	0.236867	5.27911	8.57576	8.78777	1.90853	0.961174	0.0710655	1.10892	1.57333
9.78333	0.262044	3.52076	11.0824	10.5729	2.48111	1.21369	0.109122	1.30399	1.9
10.65	0.267521	0.623522	14.0886	13.4773	3.23194	1.54239	0.11745	1.67314	2.37333
74.6833	0.150673	0	16.5327	14.5217	3.30761	1.85799	0.0423438	0.0365223	0.846667
AVM060 - C
Time (h)	Glucose (mM)	Cellobiose (mM)	Ethanol (mM)	Acetate (mM)	Formate (mM)	Lactate (mM)	Malate (mM)	Pyruvate (mM)	Biomass (OD)
0	0.749856	13.4515	0	0.293684	0.088714	0	0	0	0
5.75	0.165327	11.0847	4.12361	2.83365	0.347539	0.266307	0.0189277	0.306212	0.488
6.93333	0.179404	9.77883	5.90631	4.73552	0.570284	0.393938	0.0522274	0.438724	0.713333		Excluded as outlier for the ethanol yield calculation
8.08333	0.206406	7.94448	5.93587	6.91458	0.866221	0.724271	0.070573	0.629024	1.06667
9.23333	0.255173	5.58497	8.09507	9.64172	1.33035	1.0719	0.112514	0.918587	1.44
9.78333	0.26435	4.29374	9.56038	11.1289	1.61141	1.2224	0.143933	1.06989	1.58667
10.65	0.307543	2.05731	11.5098	13.5621	2.01377	1.52747	0.242691	1.46387	1.96
74.6833	0.2041	0	16.4092	16.2757	2.36884	2.0782	0.0954779	0.0623658	0.91

## Sheet: AVM061
Strain	AVM061
Relevant genotype	LL1004 ∆ppase ∆Pags1,2-ags1 ags2 ∆ppdk ∆clo1313_1686
AVM061 - A
Time (h)	Glucose (mM)	Cellobiose (mM)	Ethanol (mM)	Acetate (mM)	Formate (mM)	Lactate (mM)	Malate (mM)	Pyruvate (mM)	Biomass (OD)
0	0.364762	12.551	0	0.284688	0.0893378	0	0	0	0
6.25	0.440466	10.8576	2.39528	2.10113	0.330099	0.203726	0.258187	0.0441957	0.44
7.56667	0.519809	9.61357	3.36027	3.20299	0.519666	0.322821	0.0397236	0.113441	0.658333
8.73333	0.551201	8.3011	4.28407	4.50859	0.757236	0.463718	0.0624731	0.192526	0.87
10	0.560064	6.37432	5.90672	6.52068	1.04847	0.642099	0.0931541	0.350664	1.16333
11.9167	0.613658	2.46459	9.63995	10.0132	1.6759	1.21374	0.145133	0.778367	1.78333
12.5667	0.573731	0.988144	10.9788	11.2812	1.79388	1.60406	0.170665	0.952669	1.93333
72.5667	0.626206	0.0174598	15.7789	13.8599	2.12307	1.81849	0.0683035	0.195201	1.35667
AVM061 - B
Time (h)	Glucose (mM)	Cellobiose (mM)	Ethanol (mM)	Acetate (mM)	Formate (mM)	Lactate (mM)	Malate (mM)	Pyruvate (mM)	Biomass (OD)
0	0.414019	12.6282	0	0.324684	0.0722331	0	0	0	0
6.26667	0.443498	10.6766	2.69717	2.21615	0.304957	0.221582	0.0438049	0.0422787	0.458667
7.58333	0.513372	9.52733	3.31591	3.52631	0.554787	0.343713	0.045257	0.113855	0.691667
8.75	0.543971	8.09775	4.37188	4.77072	0.731423	0.413583	0.0790842	0.198573	0.926667
10.0167	0.554233	6.11018	5.8868	6.91602	1.081	0.660633	0.10377	0.347731	1.25333
11.9333	0.548496	1.98501	9.94728	10.635	1.648	1.17213	0.156331	0.795192	1.90333
12.5833	0.550175	0.500999	11.5722	12.0904	1.84822	1.47378	0.169279	0.97832	2.08
72.5833	0.625879	0.0167683	15.8626	14.3927	2.15689	1.68898	0.0740789	0.20614	1.41333
AVM061 - C
Time (h)	Glucose (mM)	Cellobiose (mM)	Ethanol (mM)	Acetate (mM)	Formate (mM)	Lactate (mM)	Malate (mM)	Pyruvate (mM)	Biomass (OD)
0	0.633809	12.6595	0	0.263931	0.0851396	0	0	0	0
6.28333	0.421762	10.7695	2.57949	2.2196	0.309875	0.181971	0.0322431	0.0415828	0.434667
7.6	0.51757	9.69373	3.27744	3.36645	0.563351	0.336734	0.0473251	0.106431	0.666667
8.76667	0.535155	8.39368	4.39813	4.72999	0.80013	0.42329	0.0739799	0.172065	0.896667
10.0333	0.56025	6.37398	5.88861	6.80375	1.11857	0.637569	0.0864217	0.321404	1.24333
11.95	0.591082	2.40345	9.65262	10.5486	1.69629	1.15165	0.167233	0.746678	1.85667
12.6	0.601064	0.936753	12.0447	12.0464	1.84431	1.46367	0.189168	0.916597	1.99333
72.6	0.603537	0.0182747	15.734	14.4665	2.10282	1.75135	0.113956	0.216501	1.42
